# Supplementary material for: Neoadjuvant PARP inhibitor scheduling in BRCA1 and BRCA2 related breast cancer: PARTNER, a randomized phase II/III trial
Source: Nat Commun. 2025 May 13;16:4269. doi: 10.1038/s41467-025-59151-0 (PMC12075821; doi:10.1038/s41467-025-59151-0)
Supplement: Supplementary file 4 — Source Data [file 41467_2025_59151_MOESM4_ESM.zip]

Archive with 13 entries (12 files):
- Source Data/
- Source Data/Main Figure 1B_Source Data.xlsx
- Source Data/Main Figure 1C_Source Data.xlsx
- Source Data/Main Figure 2A_Source Data.xlsx
- Source Data/Main Figure 2B_Source Data.xlsx
- Source Data/Main Figure 4_Source Data.xlsx
- Source Data/Main Figure 5__Source Data.xlsx
- Source Data/Main Figure 6_Source Data.xlsx
- Source Data/Supplementary Figure 1_Source Data.xlsx
- Source Data/Supplementary Figure 3__Source Data.xlsx
- Source Data/Supplementary Figure 4__Source Data.xlsx
- Source Data/Supplementary Figure 5__Source Data.xlsx
- Source Data/Supplementary Figure 6_Source Data.xlsx
