# Supplementary material for: Neoadjuvant PARP inhibitor scheduling in BRCA1 and BRCA2 related breast cancer: PARTNER, a randomized phase II/III trial
Source: Nat Commun. 2025 May 13;16:4269. doi: 10.1038/s41467-025-59151-0 (PMC12075821; doi:10.1038/s41467-025-59151-0)
Supplement: Supplementary file 4 — Source Data [file 41467_2025_59151_MOESM4_ESM.zip › Source Data/Main Figure 1B_Source Data.xlsx]

## Sheet: Figure 1B_source data
Treatment group	Animal number	IHC score
carboplatin vehicle control	110	0
carboplatin vehicle control	36	0
carboplatin vehicle control	26	0
carboplatin 50mg/kg_6h	42	2
carboplatin 50mg/kg_6h	134	2
carboplatin 50mg/kg_6h	312	2
carboplatin 50mg/kg_24h	22	1
carboplatin 50mg/kg_24h	70	1
carboplatin 50mg/kg_24h	124	2
carboplatin 50mg/kg_48h	47	0
carboplatin 50mg/kg_48h	56	0
carboplatin 50mg/kg_48h	111	1
carboplatin 50mg/kg_72h	10	0
carboplatin 50mg/kg_72h	40	0
carboplatin 50mg/kg_72h	137	0
