# Supplementary material for: Neoadjuvant PARP inhibitor scheduling in BRCA1 and BRCA2 related breast cancer: PARTNER, a randomized phase II/III trial
Source: Nat Commun. 2025 May 13;16:4269. doi: 10.1038/s41467-025-59151-0 (PMC12075821; doi:10.1038/s41467-025-59151-0)
Supplement: Supplementary file 4 — Source Data [file 41467_2025_59151_MOESM4_ESM.zip › Source Data/Main Figure 2A_Source Data.xlsx]

## Sheet: Figure 2A_source data 
Group	Animal number	CD90+/Lin- %
control	1	16.6
control	2	14.9
control	3	13.9
control	4	12.8
control	5	16.2
control	6	20.2
carboplatin	7	6.26
carboplatin	8	14.8
carboplatin	9	2.6
carboplatin	10	19.8
carboplatin	11	22.4
carboplatin	12	0.2
O + C concurrent	13	0.5
O + C concurrent	14	6
O + C concurrent	15	0.4
O + C concurrent	16	1
O + C concurrent	17	0.3
O + C concurrent	18	0.2
olaparib -1D	19	2.5
olaparib -1D	20	1.9
olaparib -1D	21	0.6
olaparib -1D	22	0.9
olaparib -1D	23	0.4
olaparib -1D	24	0.6
olaparib -2D	25	11.5
olaparib -2D	26	15.7
olaparib -2D	27	12.5
olaparib -2D	28	9.5
olaparib -2D	29	0.5
olaparib -2D	30	8.1
olaparib -3D	31	16.4
olaparib -3D	32	6
olaparib -3D	33	13.9
olaparib -3D	34	0.3
olaparib -3D	35	0.5
olaparib -3D	36	1.9
olaparib -4D	37	24.2
olaparib -4D	38	11.5
olaparib -4D	39	25.2
olaparib -4D	40	17.2
olaparib -4D	41	6.8
olaparib -4D	42	10.9
