# Supplementary material for: Neoadjuvant PARP inhibitor scheduling in BRCA1 and BRCA2 related breast cancer: PARTNER, a randomized phase II/III trial
Source: Nat Commun. 2025 May 13;16:4269. doi: 10.1038/s41467-025-59151-0 (PMC12075821; doi:10.1038/s41467-025-59151-0)
Supplement: Supplementary file 4 — Source Data [file 41467_2025_59151_MOESM4_ESM.zip › Source Data/Main Figure 2B_Source Data.xlsx]

## Sheet: Fig 2B_source data
HBCx-17 olaparib carboplatin gap schedule experiment
		MTV
	Day	Vehicle Control dosing D1-D28			Carboplatin 50 mg/kg single dose on D1			Olaparib 100 mg/kg D1-D28			Carboplatin 50mg/kg on D1 and Olaparib 100mg/kg D3-D30
		Number	Mean Vol	SEM	Number	Mean Vol	SEM	Number	Mean Vol	SEM	Number	Mean Vol	SEM
	0	10	113.1	14.2887	9	115.389	15.2911	9	121.056	14.4468	9	114	13.0197
	3	10	183.9	18.7704	9	202.833	24.5606	9	211	19.0699	9	202.5	28.2956
	6	10	329.2	42.3269	9	259.944	20.064	9	251.056	36.8194	9	275.611	36.2045
	8	10	366.55	48.3987	9	259.944	20.064	9	299.222	35.0516	9	294.167	42.9475
	10	10	465	65.4055	9	259.944	20.064	9	329.667	56.8611	9	303.889	54.154
	13	10	536.55	82.6658	9	259.944	20.064	9	369.611	73.5235	9	298.833	56.6198
	16	10	638.3	90.3041	9	269.333	16.8261	9	377.611	80.3647	9	226.778	37.181
	20	10	803.1	97.1926	9	232.222	18.8869	9	333.389	81.5599	9	178.444	37.5988
	24	10	930.4	135	9	251.889	25.8728	9	320.389	81.1682	9	169	31.1118
	27	10	1045.1	190.122	9	260.389	28.6075	9	320.389	81.1682	9	167.611	31.6625
	30				9	275.444	37.9067	9	317.667	81.7334	9	143.611	33.546
	37				9	463.056	63.1859	9	357.167	96.5295	9	125.278	35.9556
	44				9	569.333	67.6125	9	400.111	107.386	9	153.389	45.9805
	51				9	791.444	114.355	9	506.444	158.413	9	195.944	60.1379
	58				9	1110.5	163.17	9	727.611	250.265	9	270.111	75.4402
	65
	72
	76
