# Supplementary material for: Neoadjuvant PARP inhibitor scheduling in BRCA1 and BRCA2 related breast cancer: PARTNER, a randomized phase II/III trial
Source: Nat Commun. 2025 May 13;16:4269. doi: 10.1038/s41467-025-59151-0 (PMC12075821; doi:10.1038/s41467-025-59151-0)
Supplement: Supplementary file 4 — Source Data [file 41467_2025_59151_MOESM4_ESM.zip › Source Data/Main Figure 4_Source Data.xlsx]

## Sheet: Main Figure 4
Panel A
arm	est	lwr.ci	upr.ci	lab
Control	0.697674	0.538747	0.828175	30/43 (69.8)
Research	0.641026	0.471795	0.787963	25/39 (64.1)
Dropped	0.590909	0.363547	0.792907	13/22 (59.1)
Panel B
type	est	lwr.ci	upr.ci	lab
gBRCA	0.670732	0.558141	0.770579	55/82 (67.1)
non-gBRCA	0.517495	0.474548	0.560251	281/543 (51.7)
