# Supplementary material for: Neoadjuvant PARP inhibitor scheduling in BRCA1 and BRCA2 related breast cancer: PARTNER, a randomized phase II/III trial
Source: Nat Commun. 2025 May 13;16:4269. doi: 10.1038/s41467-025-59151-0 (PMC12075821; doi:10.1038/s41467-025-59151-0)
Supplement: Supplementary file 4 — Source Data [file 41467_2025_59151_MOESM4_ESM.zip › Source Data/Main Figure 5__Source Data.xlsx]

## Sheet: Main Figure 5
Panel A
time	n.risk	n.event	n.censor	cum.event	cum.censor	estimate	std.error	conf.high	conf.low	strata
0	45	0	0	0	0	1	0	1	1	Control
0.0328542	45	0	1	0	1	1	0	1	1	Control
2.98973	44	0	1	0	2	1	0	1	1	Control
4.13963	43	0	1	0	3	1	0	1	1	Control
8.54209	42	1	0	1	3	0.97619	0.0240981	1	0.931155	Control
9.85626	41	1	0	2	3	0.952381	0.0345033	1	0.890105	Control
10.9076	40	1	0	3	3	0.928571	0.042796	1	0.853861	Control
12.6817	39	1	0	4	3	0.904762	0.0500626	0.998039	0.820202	Control
17.5113	38	0	1	4	4	0.904762	0.0500626	0.998039	0.820202	Control
18.0041	37	0	1	4	5	0.904762	0.0500626	0.998039	0.820202	Control
19.2854	36	0	1	4	6	0.904762	0.0500626	0.998039	0.820202	Control
19.3511	35	1	0	5	6	0.878912	0.0578498	0.984435	0.784699	Control
20.6982	34	1	0	6	6	0.853061	0.0650989	0.969153	0.750875	Control
23.4579	33	1	0	7	6	0.827211	0.0720058	0.952594	0.718331	Control
28.0246	32	1	0	8	6	0.801361	0.078695	0.935004	0.68682	Control
29.4045	31	0	1	8	7	0.801361	0.078695	0.935004	0.68682	Control
29.7002	30	0	1	8	8	0.801361	0.078695	0.935004	0.68682	Control
29.8316	29	0	2	8	10	0.801361	0.078695	0.935004	0.68682	Control
29.8645	27	0	1	8	11	0.801361	0.078695	0.935004	0.68682	Control
30.193	26	0	1	8	12	0.801361	0.078695	0.935004	0.68682	Control
31.0801	25	0	2	8	14	0.801361	0.078695	0.935004	0.68682	Control
34.9897	23	0	1	8	15	0.801361	0.078695	0.935004	0.68682	Control
40.5749	22	0	1	8	16	0.801361	0.078695	0.935004	0.68682	Control
40.7064	21	0	1	8	17	0.801361	0.078695	0.935004	0.68682	Control
41.5606	20	0	1	8	18	0.801361	0.078695	0.935004	0.68682	Control
41.6591	19	0	1	8	19	0.801361	0.078695	0.935004	0.68682	Control
41.922	18	0	1	8	20	0.801361	0.078695	0.935004	0.68682	Control
42.0205	17	0	1	8	21	0.801361	0.078695	0.935004	0.68682	Control
42.0534	16	0	1	8	22	0.801361	0.078695	0.935004	0.68682	Control
42.1191	15	0	1	8	23	0.801361	0.078695	0.935004	0.68682	Control
42.7105	14	0	1	8	24	0.801361	0.078695	0.935004	0.68682	Control
53.5524	13	0	1	8	25	0.801361	0.078695	0.935004	0.68682	Control
53.5852	12	0	1	8	26	0.801361	0.078695	0.935004	0.68682	Control
53.7166	11	0	1	8	27	0.801361	0.078695	0.935004	0.68682	Control
53.8809	10	0	1	8	28	0.801361	0.078695	0.935004	0.68682	Control
54.4066	9	0	1	8	29	0.801361	0.078695	0.935004	0.68682	Control
56.6078	8	0	1	8	30	0.801361	0.078695	0.935004	0.68682	Control
56.6407	7	0	1	8	31	0.801361	0.078695	0.935004	0.68682	Control
59.2361	6	0	1	8	32	0.801361	0.078695	0.935004	0.68682	Control
60.8131	5	0	1	8	33	0.801361	0.078695	0.935004	0.68682	Control
63.0801	4	0	1	8	34	0.801361	0.078695	0.935004	0.68682	Control
66.5626	3	0	1	8	35	0.801361	0.078695	0.935004	0.68682	Control
67.0226	2	0	1	8	36	0.801361	0.078695	0.935004	0.68682	Control
79.1786	1	1	0	9	36	0	Inf			Control
0	39	0	0	0	0	1	0	1	1	Research
2.79261	39	0	1	0	1	1	0	1	1	Research
4.73101	38	0	1	0	2	1	0	1	1	Research
4.99384	37	0	1	0	3	1	0	1	1	Research
5.02669	36	0	1	0	4	1	0	1	1	Research
5.05955	35	0	1	0	5	1	0	1	1	Research
6.01232	34	0	1	0	6	1	0	1	1	Research
16.3614	33	0	1	0	7	1	0	1	1	Research
17.7741	32	0	1	0	8	1	0	1	1	Research
18.4969	31	0	1	0	9	1	0	1	1	Research
18.7269	30	0	1	0	10	1	0	1	1	Research
18.7598	29	0	1	0	11	1	0	1	1	Research
20.9938	28	1	0	1	11	0.964286	0.0363696	1	0.897941	Research
28.7146	27	0	1	1	12	0.964286	0.0363696	1	0.897941	Research
28.9117	26	0	1	1	13	0.964286	0.0363696	1	0.897941	Research
29.3717	25	0	1	1	14	0.964286	0.0363696	1	0.897941	Research
29.4374	24	0	1	1	15	0.964286	0.0363696	1	0.897941	Research
29.8645	23	0	1	1	16	0.964286	0.0363696	1	0.897941	Research
30.1273	22	0	1	1	17	0.964286	0.0363696	1	0.897941	Research
40.7392	21	0	1	1	18	0.964286	0.0363696	1	0.897941	Research
41.232	20	0	1	1	19	0.964286	0.0363696	1	0.897941	Research
41.6263	19	0	1	1	20	0.964286	0.0363696	1	0.897941	Research
41.7577	18	0	1	1	21	0.964286	0.0363696	1	0.897941	Research
42.0205	17	0	1	1	22	0.964286	0.0363696	1	0.897941	Research
42.5791	16	0	2	1	24	0.964286	0.0363696	1	0.897941	Research
42.8747	14	0	1	1	25	0.964286	0.0363696	1	0.897941	Research
53.4867	13	0	1	1	26	0.964286	0.0363696	1	0.897941	Research
53.8809	12	0	2	1	28	0.964286	0.0363696	1	0.897941	Research
54.5051	10	0	1	1	29	0.964286	0.0363696	1	0.897941	Research
55.4251	9	0	1	1	30	0.964286	0.0363696	1	0.897941	Research
55.6222	8	0	1	1	31	0.964286	0.0363696	1	0.897941	Research
55.9836	7	0	1	1	32	0.964286	0.0363696	1	0.897941	Research
56.8049	6	0	1	1	33	0.964286	0.0363696	1	0.897941	Research
65.7413	5	0	1	1	34	0.964286	0.0363696	1	0.897941	Research
65.8727	4	0	1	1	35	0.964286	0.0363696	1	0.897941	Research
66.2341	3	0	1	1	36	0.964286	0.0363696	1	0.897941	Research
66.4312	2	0	1	1	37	0.964286	0.0363696	1	0.897941	Research
77.6016	1	0	1	1	38	0.964286	0.0363696	1	0.897941	Research
Panel B
time	n.risk	n.event	n.censor	cum.event	cum.censor	estimate	std.error	conf.high	conf.low	strata
0	45	0	0	0	0	1	0	1	1	Control
5.0924	45	0	1	0	1	1	0	1	1	Control
10.9076	44	1	0	1	1	0.977273	0.02299	1	0.934215	Control
11.1047	43	0	1	1	2	0.977273	0.02299	1	0.934215	Control
14.3901	42	1	0	2	2	0.954004	0.0333056	1	0.893718	Control
16.6571	41	1	0	3	2	0.930736	0.041461	1	0.858094	Control
17.5113	40	0	1	3	3	0.930736	0.041461	1	0.858094	Control
19.2854	39	1	1	4	4	0.906871	0.0489263	0.99814	0.823947	Control
21.1253	37	1	0	5	4	0.882361	0.0560761	0.984869	0.790522	Control
25.7577	36	0	1	5	5	0.882361	0.0560761	0.984869	0.790522	Control
29.8316	35	0	2	5	7	0.882361	0.0560761	0.984869	0.790522	Control
29.8973	33	0	1	5	8	0.882361	0.0560761	0.984869	0.790522	Control
30.2916	32	0	1	5	9	0.882361	0.0560761	0.984869	0.790522	Control
31.0801	31	0	2	5	11	0.882361	0.0560761	0.984869	0.790522	Control
32.0986	29	0	1	5	12	0.882361	0.0560761	0.984869	0.790522	Control
33.577	28	0	1	5	13	0.882361	0.0560761	0.984869	0.790522	Control
34.9897	27	0	1	5	14	0.882361	0.0560761	0.984869	0.790522	Control
39.6222	26	0	1	5	15	0.882361	0.0560761	0.984869	0.790522	Control
40.5749	25	0	1	5	16	0.882361	0.0560761	0.984869	0.790522	Control
40.7064	24	0	1	5	17	0.882361	0.0560761	0.984869	0.790522	Control
41.5606	23	0	1	5	18	0.882361	0.0560761	0.984869	0.790522	Control
41.6591	22	0	1	5	19	0.882361	0.0560761	0.984869	0.790522	Control
42.0205	21	0	1	5	20	0.882361	0.0560761	0.984869	0.790522	Control
42.0534	20	0	1	5	21	0.882361	0.0560761	0.984869	0.790522	Control
42.1191	19	0	1	5	22	0.882361	0.0560761	0.984869	0.790522	Control
47.6715	18	0	1	5	23	0.882361	0.0560761	0.984869	0.790522	Control
48.7885	17	0	1	5	24	0.882361	0.0560761	0.984869	0.790522	Control
50.3984	16	0	1	5	25	0.882361	0.0560761	0.984869	0.790522	Control
52.0411	15	0	1	5	26	0.882361	0.0560761	0.984869	0.790522	Control
53.1253	14	0	1	5	27	0.882361	0.0560761	0.984869	0.790522	Control
53.5524	13	0	1	5	28	0.882361	0.0560761	0.984869	0.790522	Control
53.5852	12	0	1	5	29	0.882361	0.0560761	0.984869	0.790522	Control
53.7166	11	0	1	5	30	0.882361	0.0560761	0.984869	0.790522	Control
53.8809	10	0	1	5	31	0.882361	0.0560761	0.984869	0.790522	Control
54.4066	9	0	1	5	32	0.882361	0.0560761	0.984869	0.790522	Control
56.6078	8	0	1	5	33	0.882361	0.0560761	0.984869	0.790522	Control
56.6407	7	0	1	5	34	0.882361	0.0560761	0.984869	0.790522	Control
59.2361	6	0	1	5	35	0.882361	0.0560761	0.984869	0.790522	Control
60.8131	5	0	1	5	36	0.882361	0.0560761	0.984869	0.790522	Control
63.7372	4	0	1	5	37	0.882361	0.0560761	0.984869	0.790522	Control
66.5626	3	0	1	5	38	0.882361	0.0560761	0.984869	0.790522	Control
67.0226	2	0	1	5	39	0.882361	0.0560761	0.984869	0.790522	Control
82.8255	1	1	0	6	39	0	Inf			Control
0	39	0	0	0	0	1	0	1	1	Research
7.06366	39	0	1	0	1	1	0	1	1	Research
8.11499	38	0	1	0	2	1	0	1	1	Research
17.4784	37	0	1	0	3	1	0	1	1	Research
17.7741	36	0	1	0	4	1	0	1	1	Research
17.9713	35	0	1	0	5	1	0	1	1	Research
18.7269	34	0	1	0	6	1	0	1	1	Research
18.7598	33	0	1	0	7	1	0	1	1	Research
19.4825	32	0	1	0	8	1	0	1	1	Research
20.2382	31	0	1	0	9	1	0	1	1	Research
26.7105	30	0	1	0	10	1	0	1	1	Research
28.7146	29	0	1	0	11	1	0	1	1	Research
28.9117	28	0	1	0	12	1	0	1	1	Research
30.1273	27	0	1	0	13	1	0	1	1	Research
32.5585	26	0	1	0	14	1	0	1	1	Research
33.0185	25	0	1	0	15	1	0	1	1	Research
35.8439	24	0	1	0	16	1	0	1	1	Research
36.8624	23	0	1	0	17	1	0	1	1	Research
41.232	22	0	1	0	18	1	0	1	1	Research
41.6263	21	0	1	0	19	1	0	1	1	Research
41.7577	20	0	1	0	20	1	0	1	1	Research
42.0205	19	0	1	0	21	1	0	1	1	Research
42.5791	18	0	1	0	22	1	0	1	1	Research
42.8747	17	0	1	0	23	1	0	1	1	Research
44.1232	16	0	1	0	24	1	0	1	1	Research
51.8111	15	0	1	0	25	1	0	1	1	Research
52.6653	14	0	1	0	26	1	0	1	1	Research
53.4867	13	0	1	0	27	1	0	1	1	Research
53.8809	12	0	2	0	29	1	0	1	1	Research
54.5051	10	0	1	0	30	1	0	1	1	Research
55.4251	9	0	1	0	31	1	0	1	1	Research
55.6222	8	0	1	0	32	1	0	1	1	Research
55.9836	7	0	1	0	33	1	0	1	1	Research
56.8049	6	0	1	0	34	1	0	1	1	Research
65.7413	5	0	1	0	35	1	0	1	1	Research
65.8727	4	0	1	0	36	1	0	1	1	Research
66.2341	3	0	1	0	37	1	0	1	1	Research
66.4312	2	0	1	0	38	1	0	1	1	Research
77.6016	1	0	1	0	39	1	0	1	1	Research
Panel C
time	n.risk	n.event	n.censor	cum.event	cum.censor	estimate	std.error	conf.high	conf.low	strata
0	45	0	0	0	0	1	0	1	1	Control
0.0328542	45	0	1	0	1	1	0	1	1	Control
2.98973	44	0	1	0	2	1	0	1	1	Control
4.13963	43	0	1	0	3	1	0	1	1	Control
8.54209	42	1	0	1	3	0.97619	0.0240981	1	0.931155	Control
9.85626	41	1	0	2	3	0.952381	0.0345033	1	0.890105	Control
10.9076	40	1	0	3	3	0.928571	0.042796	1	0.853861	Control
12.6817	39	1	0	4	3	0.904762	0.0500626	0.998039	0.820202	Control
17.5113	38	0	1	4	4	0.904762	0.0500626	0.998039	0.820202	Control
18.0041	37	0	1	4	5	0.904762	0.0500626	0.998039	0.820202	Control
19.2854	36	0	1	4	6	0.904762	0.0500626	0.998039	0.820202	Control
19.3511	35	1	0	5	6	0.878912	0.0578498	0.984435	0.784699	Control
20.6982	34	1	0	6	6	0.853061	0.0650989	0.969153	0.750875	Control
23.4579	33	1	0	7	6	0.827211	0.0720058	0.952594	0.718331	Control
28.0246	32	1	0	8	6	0.801361	0.078695	0.935004	0.68682	Control
29.4045	31	0	1	8	7	0.801361	0.078695	0.935004	0.68682	Control
29.7002	30	0	1	8	8	0.801361	0.078695	0.935004	0.68682	Control
29.8316	29	0	2	8	10	0.801361	0.078695	0.935004	0.68682	Control
29.8645	27	0	1	8	11	0.801361	0.078695	0.935004	0.68682	Control
30.193	26	0	1	8	12	0.801361	0.078695	0.935004	0.68682	Control
31.0801	25	0	2	8	14	0.801361	0.078695	0.935004	0.68682	Control
34.9897	23	0	1	8	15	0.801361	0.078695	0.935004	0.68682	Control
40.5749	22	0	1	8	16	0.801361	0.078695	0.935004	0.68682	Control
40.7064	21	0	1	8	17	0.801361	0.078695	0.935004	0.68682	Control
41.5606	20	0	1	8	18	0.801361	0.078695	0.935004	0.68682	Control
41.6591	19	0	1	8	19	0.801361	0.078695	0.935004	0.68682	Control
41.922	18	0	1	8	20	0.801361	0.078695	0.935004	0.68682	Control
42.0205	17	0	1	8	21	0.801361	0.078695	0.935004	0.68682	Control
42.0534	16	0	1	8	22	0.801361	0.078695	0.935004	0.68682	Control
42.1191	15	0	1	8	23	0.801361	0.078695	0.935004	0.68682	Control
42.7105	14	0	1	8	24	0.801361	0.078695	0.935004	0.68682	Control
53.5524	13	0	1	8	25	0.801361	0.078695	0.935004	0.68682	Control
53.5852	12	0	1	8	26	0.801361	0.078695	0.935004	0.68682	Control
53.7166	11	0	1	8	27	0.801361	0.078695	0.935004	0.68682	Control
53.8809	10	0	1	8	28	0.801361	0.078695	0.935004	0.68682	Control
54.4066	9	0	1	8	29	0.801361	0.078695	0.935004	0.68682	Control
56.6078	8	0	1	8	30	0.801361	0.078695	0.935004	0.68682	Control
56.6407	7	0	1	8	31	0.801361	0.078695	0.935004	0.68682	Control
59.2361	6	0	1	8	32	0.801361	0.078695	0.935004	0.68682	Control
60.8131	5	0	1	8	33	0.801361	0.078695	0.935004	0.68682	Control
63.0801	4	0	1	8	34	0.801361	0.078695	0.935004	0.68682	Control
66.5626	3	0	1	8	35	0.801361	0.078695	0.935004	0.68682	Control
67.0226	2	0	1	8	36	0.801361	0.078695	0.935004	0.68682	Control
79.1786	1	1	0	9	36	0	Inf			Control
0	39	0	0	0	0	1	0	1	1	Research
2.79261	39	0	1	0	1	1	0	1	1	Research
4.73101	38	0	1	0	2	1	0	1	1	Research
4.99384	37	0	1	0	3	1	0	1	1	Research
5.02669	36	0	1	0	4	1	0	1	1	Research
5.05955	35	0	1	0	5	1	0	1	1	Research
6.01232	34	0	1	0	6	1	0	1	1	Research
16.3614	33	0	1	0	7	1	0	1	1	Research
17.7741	32	0	1	0	8	1	0	1	1	Research
18.4969	31	0	1	0	9	1	0	1	1	Research
18.7269	30	0	1	0	10	1	0	1	1	Research
18.7598	29	0	1	0	11	1	0	1	1	Research
20.9938	28	1	0	1	11	0.964286	0.0363696	1	0.897941	Research
28.7146	27	0	1	1	12	0.964286	0.0363696	1	0.897941	Research
28.9117	26	0	1	1	13	0.964286	0.0363696	1	0.897941	Research
29.3717	25	0	1	1	14	0.964286	0.0363696	1	0.897941	Research
29.4374	24	0	1	1	15	0.964286	0.0363696	1	0.897941	Research
29.8645	23	0	1	1	16	0.964286	0.0363696	1	0.897941	Research
30.1273	22	0	1	1	17	0.964286	0.0363696	1	0.897941	Research
40.7392	21	0	1	1	18	0.964286	0.0363696	1	0.897941	Research
41.232	20	0	1	1	19	0.964286	0.0363696	1	0.897941	Research
41.6263	19	0	1	1	20	0.964286	0.0363696	1	0.897941	Research
41.7577	18	0	1	1	21	0.964286	0.0363696	1	0.897941	Research
42.0205	17	0	1	1	22	0.964286	0.0363696	1	0.897941	Research
42.5791	16	0	2	1	24	0.964286	0.0363696	1	0.897941	Research
42.8747	14	0	1	1	25	0.964286	0.0363696	1	0.897941	Research
53.4867	13	0	1	1	26	0.964286	0.0363696	1	0.897941	Research
53.8809	12	0	2	1	28	0.964286	0.0363696	1	0.897941	Research
54.5051	10	0	1	1	29	0.964286	0.0363696	1	0.897941	Research
55.4251	9	0	1	1	30	0.964286	0.0363696	1	0.897941	Research
55.6222	8	0	1	1	31	0.964286	0.0363696	1	0.897941	Research
55.9836	7	0	1	1	32	0.964286	0.0363696	1	0.897941	Research
56.8049	6	0	1	1	33	0.964286	0.0363696	1	0.897941	Research
65.7413	5	0	1	1	34	0.964286	0.0363696	1	0.897941	Research
65.8727	4	0	1	1	35	0.964286	0.0363696	1	0.897941	Research
66.2341	3	0	1	1	36	0.964286	0.0363696	1	0.897941	Research
66.4312	2	0	1	1	37	0.964286	0.0363696	1	0.897941	Research
77.6016	1	0	1	1	38	0.964286	0.0363696	1	0.897941	Research
0	22	0	0	0	0	1	0	1	1	Dropped
4.92813	22	0	1	0	1	1	0	1	1	Dropped
7.49076	21	1	0	1	1	0.952381	0.048795	1	0.865518	Dropped
8.41068	20	1	0	2	1	0.904762	0.0707992	1	0.787535	Dropped
13.7988	19	1	0	3	1	0.857143	0.0890871	1	0.719817	Dropped
15.7372	18	1	0	4	1	0.809524	0.105851	0.996163	0.657853	Dropped
20.2053	17	1	0	5	1	0.761905	0.121988	0.967691	0.59988	Dropped
20.501	16	1	0	6	1	0.714286	0.138013	0.936158	0.544998	Dropped
22.8008	15	1	0	7	1	0.666667	0.154303	0.902094	0.492681	Dropped
30.8501	14	0	1	7	2	0.666667	0.154303	0.902094	0.492681	Dropped
41.232	13	0	1	7	3	0.666667	0.154303	0.902094	0.492681	Dropped
43.729	12	1	0	8	3	0.611111	0.177159	0.864805	0.431839	Dropped
48.23	11	1	0	9	3	0.555556	0.201187	0.824097	0.374522	Dropped
53.5195	10	0	1	9	4	0.555556	0.201187	0.824097	0.374522	Dropped
53.8809	9	0	1	9	5	0.555556	0.201187	0.824097	0.374522	Dropped
54.0452	8	0	1	9	6	0.555556	0.201187	0.824097	0.374522	Dropped
54.1766	7	0	1	9	7	0.555556	0.201187	0.824097	0.374522	Dropped
54.3737	6	0	1	9	8	0.555556	0.201187	0.824097	0.374522	Dropped
65.577	5	0	1	9	9	0.555556	0.201187	0.824097	0.374522	Dropped
65.9055	4	0	1	9	10	0.555556	0.201187	0.824097	0.374522	Dropped
66.4969	3	0	1	9	11	0.555556	0.201187	0.824097	0.374522	Dropped
67.4168	2	0	1	9	12	0.555556	0.201187	0.824097	0.374522	Dropped
81.9384	1	0	1	9	13	0.555556	0.201187	0.824097	0.374522	Dropped
Panel D
time	n.risk	n.event	n.censor	cum.event	cum.censor	estimate	std.error	conf.high	conf.low	strata
0	45	0	0	0	0	1	0	1	1	Control
5.0924	45	0	1	0	1	1	0	1	1	Control
10.9076	44	1	0	1	1	0.977273	0.02299	1	0.934215	Control
11.1047	43	0	1	1	2	0.977273	0.02299	1	0.934215	Control
14.3901	42	1	0	2	2	0.954004	0.0333056	1	0.893718	Control
16.6571	41	1	0	3	2	0.930736	0.041461	1	0.858094	Control
17.5113	40	0	1	3	3	0.930736	0.041461	1	0.858094	Control
19.2854	39	1	1	4	4	0.906871	0.0489263	0.99814	0.823947	Control
21.1253	37	1	0	5	4	0.882361	0.0560761	0.984869	0.790522	Control
25.7577	36	0	1	5	5	0.882361	0.0560761	0.984869	0.790522	Control
29.8316	35	0	2	5	7	0.882361	0.0560761	0.984869	0.790522	Control
29.8973	33	0	1	5	8	0.882361	0.0560761	0.984869	0.790522	Control
30.2916	32	0	1	5	9	0.882361	0.0560761	0.984869	0.790522	Control
31.0801	31	0	2	5	11	0.882361	0.0560761	0.984869	0.790522	Control
32.0986	29	0	1	5	12	0.882361	0.0560761	0.984869	0.790522	Control
33.577	28	0	1	5	13	0.882361	0.0560761	0.984869	0.790522	Control
34.9897	27	0	1	5	14	0.882361	0.0560761	0.984869	0.790522	Control
39.6222	26	0	1	5	15	0.882361	0.0560761	0.984869	0.790522	Control
40.5749	25	0	1	5	16	0.882361	0.0560761	0.984869	0.790522	Control
40.7064	24	0	1	5	17	0.882361	0.0560761	0.984869	0.790522	Control
41.5606	23	0	1	5	18	0.882361	0.0560761	0.984869	0.790522	Control
41.6591	22	0	1	5	19	0.882361	0.0560761	0.984869	0.790522	Control
42.0205	21	0	1	5	20	0.882361	0.0560761	0.984869	0.790522	Control
42.0534	20	0	1	5	21	0.882361	0.0560761	0.984869	0.790522	Control
42.1191	19	0	1	5	22	0.882361	0.0560761	0.984869	0.790522	Control
47.6715	18	0	1	5	23	0.882361	0.0560761	0.984869	0.790522	Control
48.7885	17	0	1	5	24	0.882361	0.0560761	0.984869	0.790522	Control
50.3984	16	0	1	5	25	0.882361	0.0560761	0.984869	0.790522	Control
52.0411	15	0	1	5	26	0.882361	0.0560761	0.984869	0.790522	Control
53.1253	14	0	1	5	27	0.882361	0.0560761	0.984869	0.790522	Control
53.5524	13	0	1	5	28	0.882361	0.0560761	0.984869	0.790522	Control
53.5852	12	0	1	5	29	0.882361	0.0560761	0.984869	0.790522	Control
53.7166	11	0	1	5	30	0.882361	0.0560761	0.984869	0.790522	Control
53.8809	10	0	1	5	31	0.882361	0.0560761	0.984869	0.790522	Control
54.4066	9	0	1	5	32	0.882361	0.0560761	0.984869	0.790522	Control
56.6078	8	0	1	5	33	0.882361	0.0560761	0.984869	0.790522	Control
56.6407	7	0	1	5	34	0.882361	0.0560761	0.984869	0.790522	Control
59.2361	6	0	1	5	35	0.882361	0.0560761	0.984869	0.790522	Control
60.8131	5	0	1	5	36	0.882361	0.0560761	0.984869	0.790522	Control
63.7372	4	0	1	5	37	0.882361	0.0560761	0.984869	0.790522	Control
66.5626	3	0	1	5	38	0.882361	0.0560761	0.984869	0.790522	Control
67.0226	2	0	1	5	39	0.882361	0.0560761	0.984869	0.790522	Control
82.8255	1	1	0	6	39	0	Inf			Control
0	39	0	0	0	0	1	0	1	1	Research
7.06366	39	0	1	0	1	1	0	1	1	Research
8.11499	38	0	1	0	2	1	0	1	1	Research
17.4784	37	0	1	0	3	1	0	1	1	Research
17.7741	36	0	1	0	4	1	0	1	1	Research
17.9713	35	0	1	0	5	1	0	1	1	Research
18.7269	34	0	1	0	6	1	0	1	1	Research
18.7598	33	0	1	0	7	1	0	1	1	Research
19.4825	32	0	1	0	8	1	0	1	1	Research
20.2382	31	0	1	0	9	1	0	1	1	Research
26.7105	30	0	1	0	10	1	0	1	1	Research
28.7146	29	0	1	0	11	1	0	1	1	Research
28.9117	28	0	1	0	12	1	0	1	1	Research
30.1273	27	0	1	0	13	1	0	1	1	Research
32.5585	26	0	1	0	14	1	0	1	1	Research
33.0185	25	0	1	0	15	1	0	1	1	Research
35.8439	24	0	1	0	16	1	0	1	1	Research
36.8624	23	0	1	0	17	1	0	1	1	Research
41.232	22	0	1	0	18	1	0	1	1	Research
41.6263	21	0	1	0	19	1	0	1	1	Research
41.7577	20	0	1	0	20	1	0	1	1	Research
42.0205	19	0	1	0	21	1	0	1	1	Research
42.5791	18	0	1	0	22	1	0	1	1	Research
42.8747	17	0	1	0	23	1	0	1	1	Research
44.1232	16	0	1	0	24	1	0	1	1	Research
51.8111	15	0	1	0	25	1	0	1	1	Research
52.6653	14	0	1	0	26	1	0	1	1	Research
53.4867	13	0	1	0	27	1	0	1	1	Research
53.8809	12	0	2	0	29	1	0	1	1	Research
54.5051	10	0	1	0	30	1	0	1	1	Research
55.4251	9	0	1	0	31	1	0	1	1	Research
55.6222	8	0	1	0	32	1	0	1	1	Research
55.9836	7	0	1	0	33	1	0	1	1	Research
56.8049	6	0	1	0	34	1	0	1	1	Research
65.7413	5	0	1	0	35	1	0	1	1	Research
65.8727	4	0	1	0	36	1	0	1	1	Research
66.2341	3	0	1	0	37	1	0	1	1	Research
66.4312	2	0	1	0	38	1	0	1	1	Research
77.6016	1	0	1	0	39	1	0	1	1	Research
0	22	0	0	0	0	1	0	1	1	Dropped
13.2402	22	1	0	1	0	0.954545	0.0465242	1	0.871355	Dropped
16.9856	21	1	0	2	0	0.909091	0.06742	1	0.796562	Dropped
17.4784	20	1	0	3	0	0.863636	0.0847174	1	0.731508	Dropped
19.8111	19	1	0	4	0	0.818182	0.100504	0.99632	0.671894	Dropped
21.0924	18	1	0	5	0	0.772727	0.115624	0.969272	0.616037	Dropped
30.0945	17	1	0	6	0	0.727273	0.130558	0.939353	0.563075	Dropped
47.1786	16	0	1	6	1	0.727273	0.130558	0.939353	0.563075	Dropped
53.4538	15	0	1	6	2	0.727273	0.130558	0.939353	0.563075	Dropped
53.8809	14	0	1	6	3	0.727273	0.130558	0.939353	0.563075	Dropped
54.0452	13	0	1	6	4	0.727273	0.130558	0.939353	0.563075	Dropped
54.1766	12	0	1	6	5	0.727273	0.130558	0.939353	0.563075	Dropped
54.3737	11	0	1	6	6	0.727273	0.130558	0.939353	0.563075	Dropped
54.538	10	0	1	6	7	0.727273	0.130558	0.939353	0.563075	Dropped
58.7433	9	0	1	6	8	0.727273	0.130558	0.939353	0.563075	Dropped
63.9671	8	0	1	6	9	0.727273	0.130558	0.939353	0.563075	Dropped
65.577	7	0	1	6	10	0.727273	0.130558	0.939353	0.563075	Dropped
65.9055	6	0	1	6	11	0.727273	0.130558	0.939353	0.563075	Dropped
66.037	5	0	1	6	12	0.727273	0.130558	0.939353	0.563075	Dropped
66.4969	4	0	1	6	13	0.727273	0.130558	0.939353	0.563075	Dropped
67.4168	3	0	1	6	14	0.727273	0.130558	0.939353	0.563075	Dropped
77.5688	2	0	1	6	15	0.727273	0.130558	0.939353	0.563075	Dropped
81.9384	1	0	1	6	16	0.727273	0.130558	0.939353	0.563075	Dropped
Panel E
time	n.risk	n.event	n.censor	cum.event	cum.censor	estimate	std.error	conf.high	conf.low	strata
0	27	0	0	0	0	1	0	1	1	non-pCR
2.79261	27	0	1	0	1	1	0	1	1	non-pCR
5.02669	26	0	1	0	2	1	0	1	1	non-pCR
9.85626	25	1	0	1	2	0.96	0.0408248	1	0.886178	non-pCR
17.5113	24	0	1	1	3	0.96	0.0408248	1	0.886178	non-pCR
18.0041	23	0	1	1	4	0.96	0.0408248	1	0.886178	non-pCR
18.4969	22	0	1	1	5	0.96	0.0408248	1	0.886178	non-pCR
19.3511	21	1	0	2	5	0.914286	0.0636209	1	0.807101	non-pCR
20.9938	20	1	0	3	5	0.868571	0.0817264	1	0.740014	non-pCR
28.7146	19	0	1	3	6	0.868571	0.0817264	1	0.740014	non-pCR
29.3717	18	0	1	3	7	0.868571	0.0817264	1	0.740014	non-pCR
29.8316	17	0	1	3	8	0.868571	0.0817264	1	0.740014	non-pCR
29.8645	16	0	1	3	9	0.868571	0.0817264	1	0.740014	non-pCR
40.7064	15	0	1	3	10	0.868571	0.0817264	1	0.740014	non-pCR
40.7392	14	0	1	3	11	0.868571	0.0817264	1	0.740014	non-pCR
41.5606	13	0	1	3	12	0.868571	0.0817264	1	0.740014	non-pCR
41.6263	12	0	1	3	13	0.868571	0.0817264	1	0.740014	non-pCR
41.922	11	0	1	3	14	0.868571	0.0817264	1	0.740014	non-pCR
42.5791	10	0	1	3	15	0.868571	0.0817264	1	0.740014	non-pCR
42.7105	9	0	1	3	16	0.868571	0.0817264	1	0.740014	non-pCR
55.6222	8	0	1	3	17	0.868571	0.0817264	1	0.740014	non-pCR
56.6407	7	0	1	3	18	0.868571	0.0817264	1	0.740014	non-pCR
56.8049	6	0	1	3	19	0.868571	0.0817264	1	0.740014	non-pCR
60.8131	5	0	1	3	20	0.868571	0.0817264	1	0.740014	non-pCR
65.7413	4	0	1	3	21	0.868571	0.0817264	1	0.740014	non-pCR
66.4312	3	0	1	3	22	0.868571	0.0817264	1	0.740014	non-pCR
67.0226	2	0	1	3	23	0.868571	0.0817264	1	0.740014	non-pCR
79.1786	1	1	0	4	23	0	Inf			non-pCR
0	55	0	0	0	0	1	0	1	1	pCR
2.98973	55	0	1	0	1	1	0	1	1	pCR
4.13963	54	0	1	0	2	1	0	1	1	pCR
4.73101	53	0	1	0	3	1	0	1	1	pCR
4.99384	52	0	1	0	4	1	0	1	1	pCR
5.05955	51	0	1	0	5	1	0	1	1	pCR
6.01232	50	0	1	0	6	1	0	1	1	pCR
8.54209	49	1	0	1	6	0.979592	0.0206197	1	0.940792	pCR
12.6817	48	1	0	2	6	0.959184	0.0294692	1	0.905352	pCR
16.3614	47	0	1	2	7	0.959184	0.0294692	1	0.905352	pCR
17.7741	46	0	1	2	8	0.959184	0.0294692	1	0.905352	pCR
18.7269	45	0	1	2	9	0.959184	0.0294692	1	0.905352	pCR
18.7598	44	0	1	2	10	0.959184	0.0294692	1	0.905352	pCR
19.2854	43	0	1	2	11	0.959184	0.0294692	1	0.905352	pCR
20.6982	42	1	0	3	11	0.936346	0.0380677	1	0.869027	pCR
23.4579	41	1	0	4	11	0.913508	0.0453752	0.998472	0.835774	pCR
28.0246	40	1	0	5	11	0.890671	0.0519609	0.986158	0.804429	pCR
28.9117	39	0	1	5	12	0.890671	0.0519609	0.986158	0.804429	pCR
29.4045	38	0	1	5	13	0.890671	0.0519609	0.986158	0.804429	pCR
29.4374	37	0	1	5	14	0.890671	0.0519609	0.986158	0.804429	pCR
29.7002	36	0	1	5	15	0.890671	0.0519609	0.986158	0.804429	pCR
29.8316	35	0	1	5	16	0.890671	0.0519609	0.986158	0.804429	pCR
29.8645	34	0	1	5	17	0.890671	0.0519609	0.986158	0.804429	pCR
30.1273	33	0	1	5	18	0.890671	0.0519609	0.986158	0.804429	pCR
30.193	32	0	1	5	19	0.890671	0.0519609	0.986158	0.804429	pCR
31.0801	31	0	2	5	21	0.890671	0.0519609	0.986158	0.804429	pCR
34.9897	29	0	1	5	22	0.890671	0.0519609	0.986158	0.804429	pCR
40.5749	28	0	1	5	23	0.890671	0.0519609	0.986158	0.804429	pCR
41.232	27	0	1	5	24	0.890671	0.0519609	0.986158	0.804429	pCR
41.6591	26	0	1	5	25	0.890671	0.0519609	0.986158	0.804429	pCR
41.7577	25	0	1	5	26	0.890671	0.0519609	0.986158	0.804429	pCR
42.0205	24	0	2	5	28	0.890671	0.0519609	0.986158	0.804429	pCR
42.0534	22	0	1	5	29	0.890671	0.0519609	0.986158	0.804429	pCR
42.1191	21	0	1	5	30	0.890671	0.0519609	0.986158	0.804429	pCR
42.5791	20	0	1	5	31	0.890671	0.0519609	0.986158	0.804429	pCR
42.8747	19	0	1	5	32	0.890671	0.0519609	0.986158	0.804429	pCR
53.4867	18	0	1	5	33	0.890671	0.0519609	0.986158	0.804429	pCR
53.5524	17	0	1	5	34	0.890671	0.0519609	0.986158	0.804429	pCR
53.5852	16	0	1	5	35	0.890671	0.0519609	0.986158	0.804429	pCR
53.7166	15	0	1	5	36	0.890671	0.0519609	0.986158	0.804429	pCR
53.8809	14	0	3	5	39	0.890671	0.0519609	0.986158	0.804429	pCR
54.4066	11	0	1	5	40	0.890671	0.0519609	0.986158	0.804429	pCR
54.5051	10	0	1	5	41	0.890671	0.0519609	0.986158	0.804429	pCR
55.4251	9	0	1	5	42	0.890671	0.0519609	0.986158	0.804429	pCR
55.9836	8	0	1	5	43	0.890671	0.0519609	0.986158	0.804429	pCR
56.6078	7	0	1	5	44	0.890671	0.0519609	0.986158	0.804429	pCR
59.2361	6	0	1	5	45	0.890671	0.0519609	0.986158	0.804429	pCR
63.0801	5	0	1	5	46	0.890671	0.0519609	0.986158	0.804429	pCR
65.8727	4	0	1	5	47	0.890671	0.0519609	0.986158	0.804429	pCR
66.2341	3	0	1	5	48	0.890671	0.0519609	0.986158	0.804429	pCR
66.5626	2	0	1	5	49	0.890671	0.0519609	0.986158	0.804429	pCR
77.6016	1	0	1	5	50	0.890671	0.0519609	0.986158	0.804429	pCR
Panel F
time	n.risk	n.event	n.censor	cum.event	cum.censor	estimate	std.error	conf.high	conf.low	strata
0	27	0	0	0	0	1	0	1	1	non-pCR
17.4784	27	0	1	0	1	1	0	1	1	non-pCR
17.5113	26	0	1	0	2	1	0	1	1	non-pCR
19.2854	25	1	0	1	2	0.96	0.0408248	1	0.886178	non-pCR
21.1253	24	1	0	2	2	0.92	0.0589768	1	0.819571	non-pCR
25.7577	23	0	1	2	3	0.92	0.0589768	1	0.819571	non-pCR
26.7105	22	0	1	2	4	0.92	0.0589768	1	0.819571	non-pCR
28.7146	21	0	1	2	5	0.92	0.0589768	1	0.819571	non-pCR
29.8316	20	0	1	2	6	0.92	0.0589768	1	0.819571	non-pCR
32.5585	19	0	1	2	7	0.92	0.0589768	1	0.819571	non-pCR
35.8439	18	0	1	2	8	0.92	0.0589768	1	0.819571	non-pCR
36.8624	17	0	1	2	9	0.92	0.0589768	1	0.819571	non-pCR
40.7064	16	0	1	2	10	0.92	0.0589768	1	0.819571	non-pCR
41.5606	15	0	1	2	11	0.92	0.0589768	1	0.819571	non-pCR
41.6263	14	0	1	2	12	0.92	0.0589768	1	0.819571	non-pCR
44.1232	13	0	1	2	13	0.92	0.0589768	1	0.819571	non-pCR
50.3984	12	0	1	2	14	0.92	0.0589768	1	0.819571	non-pCR
51.8111	11	0	1	2	15	0.92	0.0589768	1	0.819571	non-pCR
52.0411	10	0	1	2	16	0.92	0.0589768	1	0.819571	non-pCR
52.6653	9	0	1	2	17	0.92	0.0589768	1	0.819571	non-pCR
55.6222	8	0	1	2	18	0.92	0.0589768	1	0.819571	non-pCR
56.6407	7	0	1	2	19	0.92	0.0589768	1	0.819571	non-pCR
56.8049	6	0	1	2	20	0.92	0.0589768	1	0.819571	non-pCR
60.8131	5	0	1	2	21	0.92	0.0589768	1	0.819571	non-pCR
65.7413	4	0	1	2	22	0.92	0.0589768	1	0.819571	non-pCR
66.4312	3	0	1	2	23	0.92	0.0589768	1	0.819571	non-pCR
67.0226	2	0	1	2	24	0.92	0.0589768	1	0.819571	non-pCR
82.8255	1	1	0	3	24	0	Inf			non-pCR
0	55	0	0	0	0	1	0	1	1	pCR
7.06366	55	0	1	0	1	1	0	1	1	pCR
8.11499	54	0	1	0	2	1	0	1	1	pCR
11.1047	53	0	1	0	3	1	0	1	1	pCR
14.3901	52	1	0	1	3	0.980769	0.0194184	1	0.944143	pCR
16.6571	51	1	0	2	3	0.961538	0.027735	1	0.910665	pCR
17.7741	50	0	1	2	4	0.961538	0.027735	1	0.910665	pCR
17.9713	49	0	1	2	5	0.961538	0.027735	1	0.910665	pCR
18.7269	48	0	1	2	6	0.961538	0.027735	1	0.910665	pCR
18.7598	47	0	1	2	7	0.961538	0.027735	1	0.910665	pCR
19.2854	46	0	1	2	8	0.961538	0.027735	1	0.910665	pCR
19.4825	45	0	1	2	9	0.961538	0.027735	1	0.910665	pCR
20.2382	44	0	1	2	10	0.961538	0.027735	1	0.910665	pCR
28.9117	43	0	1	2	11	0.961538	0.027735	1	0.910665	pCR
29.8316	42	0	1	2	12	0.961538	0.027735	1	0.910665	pCR
29.8973	41	0	1	2	13	0.961538	0.027735	1	0.910665	pCR
30.1273	40	0	1	2	14	0.961538	0.027735	1	0.910665	pCR
30.2916	39	0	1	2	15	0.961538	0.027735	1	0.910665	pCR
31.0801	38	0	2	2	17	0.961538	0.027735	1	0.910665	pCR
32.0986	36	0	1	2	18	0.961538	0.027735	1	0.910665	pCR
33.0185	35	0	1	2	19	0.961538	0.027735	1	0.910665	pCR
33.577	34	0	1	2	20	0.961538	0.027735	1	0.910665	pCR
34.9897	33	0	1	2	21	0.961538	0.027735	1	0.910665	pCR
39.6222	32	0	1	2	22	0.961538	0.027735	1	0.910665	pCR
40.5749	31	0	1	2	23	0.961538	0.027735	1	0.910665	pCR
41.232	30	0	1	2	24	0.961538	0.027735	1	0.910665	pCR
41.6591	29	0	1	2	25	0.961538	0.027735	1	0.910665	pCR
41.7577	28	0	1	2	26	0.961538	0.027735	1	0.910665	pCR
42.0205	27	0	2	2	28	0.961538	0.027735	1	0.910665	pCR
42.0534	25	0	1	2	29	0.961538	0.027735	1	0.910665	pCR
42.1191	24	0	1	2	30	0.961538	0.027735	1	0.910665	pCR
42.5791	23	0	1	2	31	0.961538	0.027735	1	0.910665	pCR
42.8747	22	0	1	2	32	0.961538	0.027735	1	0.910665	pCR
47.6715	21	0	1	2	33	0.961538	0.027735	1	0.910665	pCR
48.7885	20	0	1	2	34	0.961538	0.027735	1	0.910665	pCR
53.1253	19	0	1	2	35	0.961538	0.027735	1	0.910665	pCR
53.4867	18	0	1	2	36	0.961538	0.027735	1	0.910665	pCR
53.5524	17	0	1	2	37	0.961538	0.027735	1	0.910665	pCR
53.5852	16	0	1	2	38	0.961538	0.027735	1	0.910665	pCR
53.7166	15	0	1	2	39	0.961538	0.027735	1	0.910665	pCR
53.8809	14	0	3	2	42	0.961538	0.027735	1	0.910665	pCR
54.4066	11	0	1	2	43	0.961538	0.027735	1	0.910665	pCR
54.5051	10	0	1	2	44	0.961538	0.027735	1	0.910665	pCR
55.4251	9	0	1	2	45	0.961538	0.027735	1	0.910665	pCR
55.9836	8	0	1	2	46	0.961538	0.027735	1	0.910665	pCR
56.6078	7	0	1	2	47	0.961538	0.027735	1	0.910665	pCR
59.2361	6	0	1	2	48	0.961538	0.027735	1	0.910665	pCR
63.7372	5	0	1	2	49	0.961538	0.027735	1	0.910665	pCR
65.8727	4	0	1	2	50	0.961538	0.027735	1	0.910665	pCR
66.2341	3	0	1	2	51	0.961538	0.027735	1	0.910665	pCR
66.5626	2	0	1	2	52	0.961538	0.027735	1	0.910665	pCR
77.6016	1	0	1	2	53	0.961538	0.027735	1	0.910665	pCR
