# Supplementary material for: Neoadjuvant PARP inhibitor scheduling in BRCA1 and BRCA2 related breast cancer: PARTNER, a randomized phase II/III trial
Source: Nat Commun. 2025 May 13;16:4269. doi: 10.1038/s41467-025-59151-0 (PMC12075821; doi:10.1038/s41467-025-59151-0)
Supplement: Supplementary file 4 — Source Data [file 41467_2025_59151_MOESM4_ESM.zip › Source Data/Main Figure 6_Source Data.xlsx]

## Sheet: Fig 6_raw data
Fig 6b - Experiment 1
Depth	Name	Statistic	#Cells			Cell Cycle Analysis
	Partner trial_06022024_exp3_Carboplatin 1st 96h_011.fcs		23379
>	Partner trial_06022024_exp3_Carboplatin 1st 96h_011.fcs/Live Cells	43.3	10125
> >	Partner trial_06022024_exp3_Carboplatin 1st 96h_011.fcs/Live Cells/Single Cells	68	6888
> > >	Partner trial_06022024_exp3_Carboplatin 1st 96h_011.fcs/Live Cells/Single Cells/DAPI gated	96	6611
> > > >	Partner trial_06022024_exp3_Carboplatin 1st 96h_011.fcs/Live Cells/Single Cells/DAPI gated/G1	19.3	1278
> > > >	Partner trial_06022024_exp3_Carboplatin 1st 96h_011.fcs/Live Cells/Single Cells/DAPI gated/G2M	26	1721
> > > >	Partner trial_06022024_exp3_Carboplatin 1st 96h_011.fcs/Live Cells/Single Cells/DAPI gated/S	39.5	2613
> > > >	Partner trial_06022024_exp3_Carboplatin 1st 96h_011.fcs/Live Cells/Single Cells/DAPI gated/S (EdU-)	10.6	699
	Partner trial_06022024_exp3_Carboplatin 96h_009.fcs		27668				G1	G2M	S	G0
>	Partner trial_06022024_exp3_Carboplatin 96h_009.fcs/Live Cells	54.6	15098			DMSO	52.4	9.81	25.3	5.6
> >	Partner trial_06022024_exp3_Carboplatin 96h_009.fcs/Live Cells/Single Cells	54.6	8237			Olaparib	47.8	13.3	25.8	7.99
> > >	Partner trial_06022024_exp3_Carboplatin 96h_009.fcs/Live Cells/Single Cells/DAPI gated	88.5	7286			Carboplatin	14	33.2	35.3	13.6
> > > >	Partner trial_06022024_exp3_Carboplatin 96h_009.fcs/Live Cells/Single Cells/DAPI gated/G1	14	1017			Concurrent (combo)	17.9	30	35.5	12.7
> > > >	Partner trial_06022024_exp3_Carboplatin 96h_009.fcs/Live Cells/Single Cells/DAPI gated/G2M	33.2	2421			Carboplatin 1st (combo)	19.3	26	39.5	10.6
> > > >	Partner trial_06022024_exp3_Carboplatin 96h_009.fcs/Live Cells/Single Cells/DAPI gated/S	35.3	2575			Olaparib 1st (combo)	41.2	11.3	31.9	9.3
> > > >	Partner trial_06022024_exp3_Carboplatin 96h_009.fcs/Live Cells/Single Cells/DAPI gated/S (EdU-)	13.6	988
	Partner trial_06022024_exp3_Concurrent 96h_012.fcs		23951
>	Partner trial_06022024_exp3_Concurrent 96h_012.fcs/Live Cells	43.2	10347
> >	Partner trial_06022024_exp3_Concurrent 96h_012.fcs/Live Cells/Single Cells	66.3	6864
> > >	Partner trial_06022024_exp3_Concurrent 96h_012.fcs/Live Cells/Single Cells/DAPI gated	95.1	6530
> > > >	Partner trial_06022024_exp3_Concurrent 96h_012.fcs/Live Cells/Single Cells/DAPI gated/G1	17.9	1171
> > > >	Partner trial_06022024_exp3_Concurrent 96h_012.fcs/Live Cells/Single Cells/DAPI gated/G2M	30	1958
> > > >	Partner trial_06022024_exp3_Concurrent 96h_012.fcs/Live Cells/Single Cells/DAPI gated/S	35.5	2315
> > > >	Partner trial_06022024_exp3_Concurrent 96h_012.fcs/Live Cells/Single Cells/DAPI gated/S (EdU-)	12.7	830
	Partner trial_06022024_exp3_DMSO 96h_007.fcs		33675
>	Partner trial_06022024_exp3_DMSO 96h_007.fcs/Live Cells	41.7	14035
> >	Partner trial_06022024_exp3_DMSO 96h_007.fcs/Live Cells/Single Cells	67.1	9415
> > >	Partner trial_06022024_exp3_DMSO 96h_007.fcs/Live Cells/Single Cells/DAPI gated	92.1	8675
> > > >	Partner trial_06022024_exp3_DMSO 96h_007.fcs/Live Cells/Single Cells/DAPI gated/G1	52.4	4549
> > > >	Partner trial_06022024_exp3_DMSO 96h_007.fcs/Live Cells/Single Cells/DAPI gated/G2M	9.81	851
> > > >	Partner trial_06022024_exp3_DMSO 96h_007.fcs/Live Cells/Single Cells/DAPI gated/S	25.3	2194
> > > >	Partner trial_06022024_exp3_DMSO 96h_007.fcs/Live Cells/Single Cells/DAPI gated/S (EdU-)	5.6	486
	Partner trial_06022024_exp3_Olaparib 1st 96h_010.fcs		27186
>	Partner trial_06022024_exp3_Olaparib 1st 96h_010.fcs/Live Cells	40.1	10914
> >	Partner trial_06022024_exp3_Olaparib 1st 96h_010.fcs/Live Cells/Single Cells	70.1	7646
> > >	Partner trial_06022024_exp3_Olaparib 1st 96h_010.fcs/Live Cells/Single Cells/DAPI gated	96.8	7400
> > > >	Partner trial_06022024_exp3_Olaparib 1st 96h_010.fcs/Live Cells/Single Cells/DAPI gated/G1	41.2	3052
> > > >	Partner trial_06022024_exp3_Olaparib 1st 96h_010.fcs/Live Cells/Single Cells/DAPI gated/G2M	11.3	838
> > > >	Partner trial_06022024_exp3_Olaparib 1st 96h_010.fcs/Live Cells/Single Cells/DAPI gated/S	31.9	2360
> > > >	Partner trial_06022024_exp3_Olaparib 1st 96h_010.fcs/Live Cells/Single Cells/DAPI gated/S (EdU-)	9.3	688
	Partner trial_06022024_exp3_Olaparib 96h_008.fcs		29453
>	Partner trial_06022024_exp3_Olaparib 96h_008.fcs/Live Cells	39.4	11619
> >	Partner trial_06022024_exp3_Olaparib 96h_008.fcs/Live Cells/Single Cells	69.8	8110
> > >	Partner trial_06022024_exp3_Olaparib 96h_008.fcs/Live Cells/Single Cells/DAPI gated	96	7782
> > > >	Partner trial_06022024_exp3_Olaparib 96h_008.fcs/Live Cells/Single Cells/DAPI gated/G1	47.8	3720
> > > >	Partner trial_06022024_exp3_Olaparib 96h_008.fcs/Live Cells/Single Cells/DAPI gated/G2M	13.3	1038
> > > >	Partner trial_06022024_exp3_Olaparib 96h_008.fcs/Live Cells/Single Cells/DAPI gated/S	25.8	2009
> > > >	Partner trial_06022024_exp3_Olaparib 96h_008.fcs/Live Cells/Single Cells/DAPI gated/S (EdU-)	7.99	622
Fig 6b - Experiment 2
Depth	Name	Statistic	#Cells
	Partner trial_06022024_exp4_Carboplatin 1st 96h_011.fcs		25486
>	Partner trial_06022024_exp4_Carboplatin 1st 96h_011.fcs/Live Cells	96.9	24693
> >	Partner trial_06022024_exp4_Carboplatin 1st 96h_011.fcs/Live Cells/Single Cells	38.2	9438
> > >	Partner trial_06022024_exp4_Carboplatin 1st 96h_011.fcs/Live Cells/Single Cells/DAPI-gated	86	8117
> > > >	Partner trial_06022024_exp4_Carboplatin 1st 96h_011.fcs/Live Cells/Single Cells/DAPI-gated/G1	19.4	1571
> > > >	Partner trial_06022024_exp4_Carboplatin 1st 96h_011.fcs/Live Cells/Single Cells/DAPI-gated/G2M	23.1	1879
> > > >	Partner trial_06022024_exp4_Carboplatin 1st 96h_011.fcs/Live Cells/Single Cells/DAPI-gated/S	44.8	3638
> > > >	Partner trial_06022024_exp4_Carboplatin 1st 96h_011.fcs/Live Cells/Single Cells/DAPI-gated/S(nr)	9.41	764
	Partner trial_06022024_exp4_Carboplatin 96h_009.fcs		25422
>	Partner trial_06022024_exp4_Carboplatin 96h_009.fcs/Cells	97.4	24753
> >	Partner trial_06022024_exp4_Carboplatin 96h_009.fcs/Cells/Single Cells	40.5	10035					G1	G2M	S	S (-EdU)
> > >	Partner trial_06022024_exp4_Carboplatin 96h_009.fcs/Cells/Single Cells/DAPI-gated	85.5	8575				DMSO	49.7	12.7	28.9	5.36
> > > >	Partner trial_06022024_exp4_Carboplatin 96h_009.fcs/Cells/Single Cells/DAPI-gated/G1	18.7	1604				Olaparib	39.4	20	28.2	7.31
> > > >	Partner trial_06022024_exp4_Carboplatin 96h_009.fcs/Cells/Single Cells/DAPI-gated/G2M	27.1	2321				Carboplatin	18.7	27.1	39.8	10.4
> > > >	Partner trial_06022024_exp4_Carboplatin 96h_009.fcs/Cells/Single Cells/DAPI-gated/S	39.8	3409				Concurrent (combo)	17.7	29.8	39.8	9.71
> > > >	Partner trial_06022024_exp4_Carboplatin 96h_009.fcs/Cells/Single Cells/DAPI-gated/S(nr)	10.4	895				Carboplatin 1st (combo)	19.4	23.1	44.8	9.41
	Partner trial_06022024_exp4_Concurrent 96h_012.fcs		27553				Olaparib 1st (combo)	38.2	18.7	31.5	7.16
>	Partner trial_06022024_exp4_Concurrent 96h_012.fcs/Cells	95.6	26351
> >	Partner trial_06022024_exp4_Concurrent 96h_012.fcs/Cells/Single Cells	35.9	9453
> > >	Partner trial_06022024_exp4_Concurrent 96h_012.fcs/Cells/Single Cells/DAPI-gated	84.6	7994
> > > >	Partner trial_06022024_exp4_Concurrent 96h_012.fcs/Cells/Single Cells/DAPI-gated/G1	17.7	1413
> > > >	Partner trial_06022024_exp4_Concurrent 96h_012.fcs/Cells/Single Cells/DAPI-gated/G2M	29.8	2381
> > > >	Partner trial_06022024_exp4_Concurrent 96h_012.fcs/Cells/Single Cells/DAPI-gated/S	39.8	3182
> > > >	Partner trial_06022024_exp4_Concurrent 96h_012.fcs/Cells/Single Cells/DAPI-gated/S(nr)	9.71	776
	Partner trial_06022024_exp4_DMSO 96h_007.fcs		34020
>	Partner trial_06022024_exp4_DMSO 96h_007.fcs/Cells	44.7	15193
> >	Partner trial_06022024_exp4_DMSO 96h_007.fcs/Cells/Single Cells	73	11085
> > >	Partner trial_06022024_exp4_DMSO 96h_007.fcs/Cells/Single Cells/DAPI-gated	84.8	9398
> > > >	Partner trial_06022024_exp4_DMSO 96h_007.fcs/Cells/Single Cells/DAPI-gated/G1	49.7	4667
> > > >	Partner trial_06022024_exp4_DMSO 96h_007.fcs/Cells/Single Cells/DAPI-gated/G2M	12.7	1196
> > > >	Partner trial_06022024_exp4_DMSO 96h_007.fcs/Cells/Single Cells/DAPI-gated/S	28.9	2718
> > > >	Partner trial_06022024_exp4_DMSO 96h_007.fcs/Cells/Single Cells/DAPI-gated/S(nr)	5.36	504
	Partner trial_06022024_exp4_Olaparib 1st 96h_010.fcs		30038
>	Partner trial_06022024_exp4_Olaparib 1st 96h_010.fcs/Cells	59.7	17932
> >	Partner trial_06022024_exp4_Olaparib 1st 96h_010.fcs/Cells/Single Cells	57.6	10325
> > >	Partner trial_06022024_exp4_Olaparib 1st 96h_010.fcs/Cells/Single Cells/DAPI-gated	86.3	8907
> > > >	Partner trial_06022024_exp4_Olaparib 1st 96h_010.fcs/Cells/Single Cells/DAPI-gated/G1	38.2	3405
> > > >	Partner trial_06022024_exp4_Olaparib 1st 96h_010.fcs/Cells/Single Cells/DAPI-gated/G2M	18.7	1664
> > > >	Partner trial_06022024_exp4_Olaparib 1st 96h_010.fcs/Cells/Single Cells/DAPI-gated/S	31.5	2803
> > > >	Partner trial_06022024_exp4_Olaparib 1st 96h_010.fcs/Cells/Single Cells/DAPI-gated/S(nr)	7.16	638
	Partner trial_06022024_exp4_Olaparib 96h_008.fcs		29769
>	Partner trial_06022024_exp4_Olaparib 96h_008.fcs/Cells	43.8	13053
> >	Partner trial_06022024_exp4_Olaparib 96h_008.fcs/Cells/Single Cells	76.4	9971
> > >	Partner trial_06022024_exp4_Olaparib 96h_008.fcs/Cells/Single Cells/DAPI-gated	91.2	9094
> > > >	Partner trial_06022024_exp4_Olaparib 96h_008.fcs/Cells/Single Cells/DAPI-gated/G1	39.4	3581
> > > >	Partner trial_06022024_exp4_Olaparib 96h_008.fcs/Cells/Single Cells/DAPI-gated/G2M	20	1822
> > > >	Partner trial_06022024_exp4_Olaparib 96h_008.fcs/Cells/Single Cells/DAPI-gated/S	28.2	2566
> > > >	Partner trial_06022024_exp4_Olaparib 96h_008.fcs/Cells/Single Cells/DAPI-gated/S(nr)	7.31	665
Fig 6b - Experiment 3
Depth	Name	Statistic	#Cells
	Partner trial_20032024_exp6_Carboplatin 1st 96h_031.fcs		13656
>	Partner trial_20032024_exp6_Carboplatin 1st 96h_031.fcs/Live Cells	86.2	11766
> >	Partner trial_20032024_exp6_Carboplatin 1st 96h_031.fcs/Live Cells/Single Cells	86.6	10193
> > >	Partner trial_20032024_exp6_Carboplatin 1st 96h_031.fcs/Live Cells/Single Cells/DAPI-gated	89.8	9150
> > > >	Partner trial_20032024_exp6_Carboplatin 1st 96h_031.fcs/Live Cells/Single Cells/DAPI-gated/EdU-	7.29	667
> > > >	Partner trial_20032024_exp6_Carboplatin 1st 96h_031.fcs/Live Cells/Single Cells/DAPI-gated/G1	18.8	1716				S EdU-	G1	G2M	S EdU+
> > > >	Partner trial_20032024_exp6_Carboplatin 1st 96h_031.fcs/Live Cells/Single Cells/DAPI-gated/G2M	31.4	2873		DMSO		6.35	54	13.2	24.5
> > > >	Partner trial_20032024_exp6_Carboplatin 1st 96h_031.fcs/Live Cells/Single Cells/DAPI-gated/S	37	3381		Olaparib		6.01	43.5	21.5	27.2
	Partner trial_20032024_exp6_Carboplatin 96h_029.fcs		13754		Carboplatin		9.01	19.9	32	35.5
>	Partner trial_20032024_exp6_Carboplatin 96h_029.fcs/Live Cells	85.8	11798		Olaparib 1st (combo)		6.8	38.8	14.9	37.2
> >	Partner trial_20032024_exp6_Carboplatin 96h_029.fcs/Live Cells/Single Cells	86	10147		Carboplatin 1st (combo)		7.29	18.8	31.4	37
> > >	Partner trial_20032024_exp6_Carboplatin 96h_029.fcs/Live Cells/Single Cells/DAPI-gated	89.8	9108		Concurrent (combo)		9.09	18	34.3	34.7
> > > >	Partner trial_20032024_exp6_Carboplatin 96h_029.fcs/Live Cells/Single Cells/DAPI-gated/EdU-	9.01	821
> > > >	Partner trial_20032024_exp6_Carboplatin 96h_029.fcs/Live Cells/Single Cells/DAPI-gated/G1	19.9	1811
> > > >	Partner trial_20032024_exp6_Carboplatin 96h_029.fcs/Live Cells/Single Cells/DAPI-gated/G2M	32	2913
> > > >	Partner trial_20032024_exp6_Carboplatin 96h_029.fcs/Live Cells/Single Cells/DAPI-gated/S	35.5	3236
	Partner trial_20032024_exp6_Concurrent 96h_032.fcs		13754
>	Partner trial_20032024_exp6_Concurrent 96h_032.fcs/Live Cells	84	11557
> >	Partner trial_20032024_exp6_Concurrent 96h_032.fcs/Live Cells/Single Cells	86.6	10007
> > >	Partner trial_20032024_exp6_Concurrent 96h_032.fcs/Live Cells/Single Cells/DAPI-gated	90.1	9013
> > > >	Partner trial_20032024_exp6_Concurrent 96h_032.fcs/Live Cells/Single Cells/DAPI-gated/EdU-	9.09	819
> > > >	Partner trial_20032024_exp6_Concurrent 96h_032.fcs/Live Cells/Single Cells/DAPI-gated/G1	18	1620
> > > >	Partner trial_20032024_exp6_Concurrent 96h_032.fcs/Live Cells/Single Cells/DAPI-gated/G2M	34.3	3094
> > > >	Partner trial_20032024_exp6_Concurrent 96h_032.fcs/Live Cells/Single Cells/DAPI-gated/S	34.7	3126
	Partner trial_20032024_exp6_DMSO 96h_027.fcs		13214
>	Partner trial_20032024_exp6_DMSO 96h_027.fcs/Live Cells	92.8	12261
> >	Partner trial_20032024_exp6_DMSO 96h_027.fcs/Live Cells/Single Cells	89.1	10923
> > >	Partner trial_20032024_exp6_DMSO 96h_027.fcs/Live Cells/Single Cells/DAPI-gated	89	9723
> > > >	Partner trial_20032024_exp6_DMSO 96h_027.fcs/Live Cells/Single Cells/DAPI-gated/EdU-	6.35	617
> > > >	Partner trial_20032024_exp6_DMSO 96h_027.fcs/Live Cells/Single Cells/DAPI-gated/G1	54	5250
> > > >	Partner trial_20032024_exp6_DMSO 96h_027.fcs/Live Cells/Single Cells/DAPI-gated/G2M	13.2	1283
> > > >	Partner trial_20032024_exp6_DMSO 96h_027.fcs/Live Cells/Single Cells/DAPI-gated/S	24.5	2381
	Partner trial_20032024_exp6_Olaparib 1st 96h_030.fcs		14078
>	Partner trial_20032024_exp6_Olaparib 1st 96h_030.fcs/Live Cells	87.8	12361
> >	Partner trial_20032024_exp6_Olaparib 1st 96h_030.fcs/Live Cells/Single Cells	85.5	10573
> > >	Partner trial_20032024_exp6_Olaparib 1st 96h_030.fcs/Live Cells/Single Cells/DAPI-gated	90.5	9571
> > > >	Partner trial_20032024_exp6_Olaparib 1st 96h_030.fcs/Live Cells/Single Cells/DAPI-gated/EdU-	6.8	651
> > > >	Partner trial_20032024_exp6_Olaparib 1st 96h_030.fcs/Live Cells/Single Cells/DAPI-gated/G1	38.8	3711
> > > >	Partner trial_20032024_exp6_Olaparib 1st 96h_030.fcs/Live Cells/Single Cells/DAPI-gated/G2M	14.9	1430
> > > >	Partner trial_20032024_exp6_Olaparib 1st 96h_030.fcs/Live Cells/Single Cells/DAPI-gated/S	37.2	3562
	Partner trial_20032024_exp6_Olaparib 96h_028.fcs		13017
>	Partner trial_20032024_exp6_Olaparib 96h_028.fcs/Live Cells	90.9	11831
> >	Partner trial_20032024_exp6_Olaparib 96h_028.fcs/Live Cells/Single Cells	89.6	10606
> > >	Partner trial_20032024_exp6_Olaparib 96h_028.fcs/Live Cells/Single Cells/DAPI-gated	90.9	9643
> > > >	Partner trial_20032024_exp6_Olaparib 96h_028.fcs/Live Cells/Single Cells/DAPI-gated/EdU-	6.01	580
> > > >	Partner trial_20032024_exp6_Olaparib 96h_028.fcs/Live Cells/Single Cells/DAPI-gated/G1	43.5	4195
> > > >	Partner trial_20032024_exp6_Olaparib 96h_028.fcs/Live Cells/Single Cells/DAPI-gated/G2M	21.5	2071
> > > >	Partner trial_20032024_exp6_Olaparib 96h_028.fcs/Live Cells/Single Cells/DAPI-gated/S	27.2	2626

## Sheet: Fig 6_source
@96h post treatment	G1			S EdU+			S EdU-
	BE003930-97	BE003930-98	BE003930-93	BE003930-97	BE003930-98	BE003930-93	BE003930-97	BE003930-98	BE003930-93			Figure 6c			Figure 6c			Figure 6c			Figure 6d			Figure 6d			Figure 6d
DMSO	52.4	49.7	54	25.3	28.9	24.5	5.6	5.36	6.35			Repeat 1			Repeat 2			Repeat 3			Repeat 1			Repeat 2			Repeat 3
Olaparib	47.8	39.4	43.5	25.8	28.2	27.2	7.99	7.31	6.01				gH2AX intensity (arbitrary units)			gH2AX intensity (arbitrary units)			gH2AX intensity (arbitrary units)			% cell viability			% cell viability			% cell viability
Carboplatin	14	18.7	19.9	35.3	39.8	35.5	13.6	10.4	9.01			DMSO	1199.24		DMSO	1064.99		DMSO	1132.27		DMSO	100		DMSO	100		DMSO	100
Concurrent (combo)	17.9	17.7	18	35.3	39.8	34.7	13.6	9.71	9.09			olaparib	1378.71		olaparib	1447.61		olaparib	1309.35		olaparib	65		olaparib	57		olaparib	57
Carboplatin 1st (combo)	19.3	19.4	18.8	39.5	44.8	37	10.6	9.41	7.29			carboplatin	3206.72		carboplatin	3232.55		carboplatin	3298.31		carboplatin	33		carboplatin	37		carboplatin	33
Olaparib 1st (combo)	41.2	38.2	38.8	31.9	31.5	37.2	9.3	7.16	6.8			concurrent	3422.95		concurrent	3459.36		concurrent	3444.29		concurrent	13		concurrent	16		concurrent	19
												carboplatin first	3213.17		carboplatin first	3178.56		carboplatin first	3220.45		carboplatin first	26		carboplatin first	22		carboplatin first	24
@96h post treatment	S total			G2M								olaparib first	2113.07		olaparib first	2082.68		olaparib first	2078.76		olaparib first	45		olaparib first	42		olaparib first	47
	BE003930-97	BE003930-98	BE003930-93	BE003930-97	BE003930-98	BE003930-93
DMSO	30.9	34.26	30.85	9.81	12.7	13.2
Olaparib	33.79	35.51	33.21	13.3	20	21.5
Carboplatin	48.9	50.2	44.51	33.2	27.1	32
Concurrent (combo)	48.9	49.51	43.79	33.2	29.8	34.3
Carboplatin 1st (combo)	50.1	54.21	44.29	26	23.1	31.4
Olaparib 1st (combo)	41.2	38.66	44	11.3	18.7	14.9
	G1	S EdU+	S EdU-	S total	G2M
DMSO	52.0333	26.2333	5.77	32.0033	11.9033
Olaparib	43.5667	27.0667	7.10333	34.17	18.2667
Carboplatin	17.5333	36.8667	11.0033	47.87	30.7667
Concurrent (combo)	17.8667	36.6	10.8	47.4	32.4333
Carboplatin 1st (combo)	19.1667	40.4333	9.1	49.5333	26.8333
Olaparib 1st (combo)	39.4	33.5333	7.75333	41.2867	14.9667
	Total (-EdU and +EdU) S phase populations are represented in Figure 6B
