# Supplementary material for: Neoadjuvant PARP inhibitor scheduling in BRCA1 and BRCA2 related breast cancer: PARTNER, a randomized phase II/III trial
Source: Nat Commun. 2025 May 13;16:4269. doi: 10.1038/s41467-025-59151-0 (PMC12075821; doi:10.1038/s41467-025-59151-0)
Supplement: Supplementary file 4 — Source Data [file 41467_2025_59151_MOESM4_ESM.zip › Source Data/Supplementary Figure 1_Source Data.xlsx]

## Sheet: Supp Fig 1_source data
	HBCx-10
		MTV
	Day	Cisplatin			Olaparib + Cisplatin			Treatment dates			Control Vehicle
		Number	Mean Vol	SEM	Number	Mean Vol	SEM	Number	Mean Vol	SEM	Number	Mean Vol	SEM
	7	12	164.542	22.7965	10	187.15	27.7806	10	93.7	14.1798	12	81.0417	8.84664
	10	12	253.917	25.1026	10	251	35.4867	10	85.2	12.35	12	69.7083	11.0773
	13	12	374.292	44.1284	10	290.15	45.3959	10	44.45	7.40475	12	34.625	10.5378
	16	12	529.875	57.7949	10	306.15	46.1821	10	36.95	7.73572	12	22.2917	9.78509
	20	12	729.333	52.2445	10	257.85	39.6496	10	37.95	7.61885	12	10.9583	8.88893
	23	12	837.792	68.5976	10	192.25	26.4073	10	43.35	10.6448	12	5.625	5.17062
	27	12	1003.38	78.6909	10	113.7	21.8677	10	65.8	12.9936	12	3.04167	2.63316
	30	12	1280.75	119.281	10	57.3	12.6047	10	82.45	15.6423	12	1.45833	1.09658
	35	11	1644.64	162.471	10	40.75	10.3517	10	136.55	29.6378	12	1.375	1.10461
	38				10	34.2	10.6526	10	191.3	42.3869	12	1.375	1.10461
	41				10	30	8.55505	10	277.9	62.6957	12	1.375	1.10461
	44				10	25.6	8.36056	10	349.9	72.6006	12	0.291667	0.0743235
	48				10	15.9	6.16027	10	440.85	82.7572	12	0.333333	0.0710669
	51				10	17.6	7.23141	10	557.6	105.005	12	0.291667	0.0743235
	55				10	19	7.37413	10	695.25	126.129	12	0.25	0.0753778
	58				10	17.6	7.23141	10	875.05	138.012	12	0.333333	0.0710669
	62				10	22.35	10.3	10	1162	199.109	12	0.333333	0.0710669
	65				10	21.9	10.3309				12	0.416667	0.0561833
	70				10	20.15	10.5502				12	0.416667	0.0561833
	73				10	20.6	10.5282				12	0.416667	0.0561833
	76				10	21.9	10.3309				12	0.416667	0.0561833
	79				10	23.7	12.0169				12	0.416667	0.0561833
	86				9	26.2778	13.1226				12	0.416667	0.0561833
	93				9	27.1667	13.2009				12	0.416667	0.0561833
	0
	0
	HBCx-17
		MTV
	Day	Control Vehicle			Olaparib			Cisplatin			Olaparib + Cisplatin
		Number	Mean Vol	SEM	Number	Mean Vol	SEM	Number	Mean Vol	SEM	Number	Mean Vol	SEM
	0	12	95.4167	10.1768	10	95.9	11.1957	10	98.45	9.14921	12	98.5417	9.60537
	3	12	145.125	16.389	10	146.95	14.9552	10	111.25	12.0283	12	118.375	10.9044
	7	12	233.333	24.2244	10	203.6	27.539	10	149.45	15.9498	12	124.208	11.3449
	10	12	274.167	34.8621	10	249.55	25.5548	10	125.3	11.1859	12	100.042	7.79531
	14	12	337.333	43.0894	10	287.8	31.1247	10	106.55	10.3557	12	77.7083	7.9619
	17	12	422.125	58.9861	10	252.2	36.6136	10	82.15	6.63327	12	49.75	10.0366
	21	12	558.875	79.6186	10	286.2	40.6236	10	103.3	16.3558	12	40.8333	11.2895
	24	12	694.208	101.576	10	314.85	49.5696	10	134.65	20.3739	12	32.7083	11.5469
	28	12	904.458	123.72	10	359.7	57.3904	10	162.3	32.2705	12	21.5833	11.4364
	31	12	1036.46	133.134	10	461.5	79.8276	10	231.55	37.1331	12	17.875	11.6172
	35	12	1247.71	172.475	10	470.25	89.1883	9	273	53.2819	12	15.25	10.2306
	38				10	483.2	99.438	9	295.444	60.6734	12	13.0417	10.3723
	42				10	443.45	105.578	9	377.444	76.2201	11	11.7727	11.4229
	45				10	443.85	109.42	9	522.722	113.325	11	11.7273	11.4275
	49				10	595.4	149.54	9	705.167	180.21	11	12.9091	11.3724
	52				10	765.85	173.975				11	17.4091	13.0068
	56				10	856.55	205.021				11	22.6818	13.325
	59										11	44.3636	27.4293
	63										10	38.35	21.3371
	66										10	38.8	21.2836
	70										10	44.9	20.4084
	73										10	51.8	25.4333
	77										10	67.1	35.108
	80										10	89.05	47.3222
	83										10	120.65	75.0882
	86
	HBCx-9
		MTV
	Day	Control Vehicle			Olaparib			Cisplatin			Olaparib + Cisplatin
		Number	Mean Vol	SEM	Number	Mean Vol	SEM	Number	Mean Vol	SEM	Number	Mean Vol	SEM
	0	12	110.542	11.8913	10	104.7	12.7373	10	105.95	12.3321	12	114.333	12.901
	3	12	144.583	15.7023	10	131.55	16.612	10	111.65	10.0609	12	125.417	16.5944
	7	12	181.25	15.1392	10	159.9	18.155	10	114.1	11.8241	12	156.083	19.3929
	11	12	283.458	17.9151	10	222.3	24.1361	10	132.55	13.7304	12	154.75	20.2705
	14	12	533.375	21.7927	10	376	45.9052	10	249.45	29.8772	12	184.917	28.8752
	18	12	636.708	31.5722	10	432.4	52.9558	10	321.8	39.4397	12	196.958	41.4479
	21	12	907.167	40.3854	10	590.65	79.4137	10	418.15	46.0436	12	270.208	49.0042
	25	12	1131.92	48.854	10	699.25	88.9951	10	519.05	56.3543	12	375.042	61.6152
	28	12	1320.96	65.8046	10	756.8	109.024	10	585.8	53.2776	12	424.375	67.4397
	31	12	1511.54	91.8638	10	976.95	153.83	10	758.95	61.0965	12	482.417	72.4199
	35							10	1039.95	79.1127	9	584.833	108.377
	38							10	1314.4	130.703	9	666.5	107.815
