# Supplementary material for: Neoadjuvant PARP inhibitor scheduling in BRCA1 and BRCA2 related breast cancer: PARTNER, a randomized phase II/III trial
Source: Nat Commun. 2025 May 13;16:4269. doi: 10.1038/s41467-025-59151-0 (PMC12075821; doi:10.1038/s41467-025-59151-0)
Supplement: Supplementary file 4 — Source Data [file 41467_2025_59151_MOESM4_ESM.zip › Source Data/Supplementary Figure 3__Source Data.xlsx]

## Sheet: Supplementary Figure 3
arm	tot	pcr	pct	Lower	MLE	Upper	lab
< 60%	56	35	0.625	0.485478	0.625	0.750816	35/56 (62.5)
≥ 60%	26	20	0.769231	0.563525	0.625	0.91026	20/26 (76.9)
