# Supplementary material for: Neoadjuvant PARP inhibitor scheduling in BRCA1 and BRCA2 related breast cancer: PARTNER, a randomized phase II/III trial
Source: Nat Commun. 2025 May 13;16:4269. doi: 10.1038/s41467-025-59151-0 (PMC12075821; doi:10.1038/s41467-025-59151-0)
Supplement: Supplementary file 4 — Source Data [file 41467_2025_59151_MOESM4_ESM.zip › Source Data/Supplementary Figure 4__Source Data.xlsx]

## Sheet: Supplementary Figure 4
Panel A
time	n.risk	n.event	n.censor	cum.event	cum.censor	estimate	std.error	conf.high	conf.low	strata
0	45	0	0	0	0	1	0	1	1	Control
0.0328542	45	0	1	0	1	1	0	1	1	Control
2.98973	44	0	1	0	2	1	0	1	1	Control
4.13963	43	0	1	0	3	1	0	1	1	Control
8.54209	42	1	0	1	3	0.97619	0.0240981	1	0.931155	Control
9.85626	41	1	0	2	3	0.952381	0.0345033	1	0.890105	Control
10.9076	40	1	0	3	3	0.928571	0.042796	1	0.853861	Control
12.6817	39	1	0	4	3	0.904762	0.0500626	0.998039	0.820202	Control
17.5113	38	0	1	4	4	0.904762	0.0500626	0.998039	0.820202	Control
18.0041	37	0	1	4	5	0.904762	0.0500626	0.998039	0.820202	Control
19.2854	36	0	1	4	6	0.904762	0.0500626	0.998039	0.820202	Control
19.3511	35	1	0	5	6	0.878912	0.0578498	0.984435	0.784699	Control
28.0246	34	0	1	5	7	0.878912	0.0578498	0.984435	0.784699	Control
29.4045	33	0	1	5	8	0.878912	0.0578498	0.984435	0.784699	Control
29.7002	32	0	1	5	9	0.878912	0.0578498	0.984435	0.784699	Control
29.8316	31	0	2	5	11	0.878912	0.0578498	0.984435	0.784699	Control
29.8645	29	0	1	5	12	0.878912	0.0578498	0.984435	0.784699	Control
30.193	28	0	1	5	13	0.878912	0.0578498	0.984435	0.784699	Control
31.0801	27	0	2	5	15	0.878912	0.0578498	0.984435	0.784699	Control
31.6057	25	0	1	5	16	0.878912	0.0578498	0.984435	0.784699	Control
34.9897	24	0	1	5	17	0.878912	0.0578498	0.984435	0.784699	Control
40.5749	23	0	1	5	18	0.878912	0.0578498	0.984435	0.784699	Control
40.7064	22	0	1	5	19	0.878912	0.0578498	0.984435	0.784699	Control
41.5606	21	0	1	5	20	0.878912	0.0578498	0.984435	0.784699	Control
41.6591	20	0	1	5	21	0.878912	0.0578498	0.984435	0.784699	Control
41.922	19	0	1	5	22	0.878912	0.0578498	0.984435	0.784699	Control
42.0205	18	0	1	5	23	0.878912	0.0578498	0.984435	0.784699	Control
42.0534	17	0	1	5	24	0.878912	0.0578498	0.984435	0.784699	Control
42.1191	16	0	1	5	25	0.878912	0.0578498	0.984435	0.784699	Control
42.7105	15	0	1	5	26	0.878912	0.0578498	0.984435	0.784699	Control
53.1253	14	0	1	5	27	0.878912	0.0578498	0.984435	0.784699	Control
53.5524	13	0	1	5	28	0.878912	0.0578498	0.984435	0.784699	Control
53.5852	12	0	1	5	29	0.878912	0.0578498	0.984435	0.784699	Control
53.7166	11	0	1	5	30	0.878912	0.0578498	0.984435	0.784699	Control
53.8809	10	0	1	5	31	0.878912	0.0578498	0.984435	0.784699	Control
54.4066	9	0	1	5	32	0.878912	0.0578498	0.984435	0.784699	Control
56.6078	8	0	1	5	33	0.878912	0.0578498	0.984435	0.784699	Control
56.6407	7	0	1	5	34	0.878912	0.0578498	0.984435	0.784699	Control
59.2361	6	0	1	5	35	0.878912	0.0578498	0.984435	0.784699	Control
60.8131	5	0	1	5	36	0.878912	0.0578498	0.984435	0.784699	Control
63.0801	4	0	1	5	37	0.878912	0.0578498	0.984435	0.784699	Control
66.5626	3	0	1	5	38	0.878912	0.0578498	0.984435	0.784699	Control
67.0226	2	0	1	5	39	0.878912	0.0578498	0.984435	0.784699	Control
79.1786	1	1	0	6	39	0	Inf			Control
0	39	0	0	0	0	1	0	1	1	Research
2.79261	39	0	1	0	1	1	0	1	1	Research
4.73101	38	0	1	0	2	1	0	1	1	Research
4.99384	37	0	1	0	3	1	0	1	1	Research
5.02669	36	0	1	0	4	1	0	1	1	Research
5.05955	35	0	1	0	5	1	0	1	1	Research
6.01232	34	0	1	0	6	1	0	1	1	Research
16.3614	33	0	1	0	7	1	0	1	1	Research
17.7741	32	0	1	0	8	1	0	1	1	Research
18.4969	31	0	1	0	9	1	0	1	1	Research
18.7269	30	0	1	0	10	1	0	1	1	Research
18.7598	29	0	1	0	11	1	0	1	1	Research
20.9938	28	1	0	1	11	0.964286	0.0363696	1	0.897941	Research
28.7146	27	0	1	1	12	0.964286	0.0363696	1	0.897941	Research
28.9117	26	0	1	1	13	0.964286	0.0363696	1	0.897941	Research
29.3717	25	0	1	1	14	0.964286	0.0363696	1	0.897941	Research
29.4374	24	0	1	1	15	0.964286	0.0363696	1	0.897941	Research
29.8645	23	0	1	1	16	0.964286	0.0363696	1	0.897941	Research
30.1273	22	0	1	1	17	0.964286	0.0363696	1	0.897941	Research
40.7392	21	0	1	1	18	0.964286	0.0363696	1	0.897941	Research
41.232	20	0	1	1	19	0.964286	0.0363696	1	0.897941	Research
41.6263	19	0	1	1	20	0.964286	0.0363696	1	0.897941	Research
41.7577	18	0	1	1	21	0.964286	0.0363696	1	0.897941	Research
42.0205	17	0	1	1	22	0.964286	0.0363696	1	0.897941	Research
42.5791	16	0	2	1	24	0.964286	0.0363696	1	0.897941	Research
42.8747	14	0	1	1	25	0.964286	0.0363696	1	0.897941	Research
53.4867	13	0	1	1	26	0.964286	0.0363696	1	0.897941	Research
53.8809	12	0	2	1	28	0.964286	0.0363696	1	0.897941	Research
54.5051	10	0	1	1	29	0.964286	0.0363696	1	0.897941	Research
55.4251	9	0	1	1	30	0.964286	0.0363696	1	0.897941	Research
55.6222	8	0	1	1	31	0.964286	0.0363696	1	0.897941	Research
55.9836	7	0	1	1	32	0.964286	0.0363696	1	0.897941	Research
56.8049	6	0	1	1	33	0.964286	0.0363696	1	0.897941	Research
65.7413	5	0	1	1	34	0.964286	0.0363696	1	0.897941	Research
65.8727	4	0	1	1	35	0.964286	0.0363696	1	0.897941	Research
66.2341	3	0	1	1	36	0.964286	0.0363696	1	0.897941	Research
66.4312	2	0	1	1	37	0.964286	0.0363696	1	0.897941	Research
77.6016	1	0	1	1	38	0.964286	0.0363696	1	0.897941	Research
Panel B
time	n.risk	n.event	n.censor	cum.event	cum.censor	estimate	std.error	conf.high	conf.low	strata
0	45	0	0	0	0	1	0	1	1	Control
5.0924	45	0	1	0	1	1	0	1	1	Control
10.9076	44	1	0	1	1	0.977273	0.02299	1	0.934215	Control
11.1047	43	0	1	1	2	0.977273	0.02299	1	0.934215	Control
14.3901	42	1	0	2	2	0.954004	0.0333056	1	0.893718	Control
16.6571	41	1	0	3	2	0.930736	0.041461	1	0.858094	Control
17.5113	40	0	1	3	3	0.930736	0.041461	1	0.858094	Control
19.2854	39	1	1	4	4	0.906871	0.0489263	0.99814	0.823947	Control
21.1253	37	1	0	5	4	0.882361	0.0560761	0.984869	0.790522	Control
25.7577	36	0	1	5	5	0.882361	0.0560761	0.984869	0.790522	Control
29.8316	35	0	2	5	7	0.882361	0.0560761	0.984869	0.790522	Control
29.8973	33	0	1	5	8	0.882361	0.0560761	0.984869	0.790522	Control
30.2916	32	0	1	5	9	0.882361	0.0560761	0.984869	0.790522	Control
31.0801	31	0	2	5	11	0.882361	0.0560761	0.984869	0.790522	Control
32.0986	29	0	1	5	12	0.882361	0.0560761	0.984869	0.790522	Control
33.577	28	0	1	5	13	0.882361	0.0560761	0.984869	0.790522	Control
34.9897	27	0	1	5	14	0.882361	0.0560761	0.984869	0.790522	Control
39.6222	26	0	1	5	15	0.882361	0.0560761	0.984869	0.790522	Control
40.5749	25	0	1	5	16	0.882361	0.0560761	0.984869	0.790522	Control
40.7064	24	0	1	5	17	0.882361	0.0560761	0.984869	0.790522	Control
41.5606	23	0	1	5	18	0.882361	0.0560761	0.984869	0.790522	Control
41.6591	22	0	1	5	19	0.882361	0.0560761	0.984869	0.790522	Control
42.0205	21	0	1	5	20	0.882361	0.0560761	0.984869	0.790522	Control
42.0534	20	0	1	5	21	0.882361	0.0560761	0.984869	0.790522	Control
42.1191	19	0	1	5	22	0.882361	0.0560761	0.984869	0.790522	Control
47.6715	18	0	1	5	23	0.882361	0.0560761	0.984869	0.790522	Control
48.7885	17	0	1	5	24	0.882361	0.0560761	0.984869	0.790522	Control
50.3984	16	0	1	5	25	0.882361	0.0560761	0.984869	0.790522	Control
52.0411	15	0	1	5	26	0.882361	0.0560761	0.984869	0.790522	Control
53.1253	14	0	1	5	27	0.882361	0.0560761	0.984869	0.790522	Control
53.5524	13	0	1	5	28	0.882361	0.0560761	0.984869	0.790522	Control
53.5852	12	0	1	5	29	0.882361	0.0560761	0.984869	0.790522	Control
53.7166	11	0	1	5	30	0.882361	0.0560761	0.984869	0.790522	Control
53.8809	10	0	1	5	31	0.882361	0.0560761	0.984869	0.790522	Control
54.4066	9	0	1	5	32	0.882361	0.0560761	0.984869	0.790522	Control
56.6078	8	0	1	5	33	0.882361	0.0560761	0.984869	0.790522	Control
56.6407	7	0	1	5	34	0.882361	0.0560761	0.984869	0.790522	Control
59.2361	6	0	1	5	35	0.882361	0.0560761	0.984869	0.790522	Control
60.8131	5	0	1	5	36	0.882361	0.0560761	0.984869	0.790522	Control
63.7372	4	0	1	5	37	0.882361	0.0560761	0.984869	0.790522	Control
66.5626	3	0	1	5	38	0.882361	0.0560761	0.984869	0.790522	Control
67.0226	2	0	1	5	39	0.882361	0.0560761	0.984869	0.790522	Control
82.8255	1	1	0	6	39	0	Inf			Control
0	39	0	0	0	0	1	0	1	1	Research
7.06366	39	0	1	0	1	1	0	1	1	Research
8.11499	38	0	1	0	2	1	0	1	1	Research
17.4784	37	0	1	0	3	1	0	1	1	Research
17.7741	36	0	1	0	4	1	0	1	1	Research
17.9713	35	0	1	0	5	1	0	1	1	Research
18.7269	34	0	1	0	6	1	0	1	1	Research
18.7598	33	0	1	0	7	1	0	1	1	Research
19.4825	32	0	1	0	8	1	0	1	1	Research
20.2382	31	0	1	0	9	1	0	1	1	Research
26.7105	30	0	1	0	10	1	0	1	1	Research
28.7146	29	0	1	0	11	1	0	1	1	Research
28.9117	28	0	1	0	12	1	0	1	1	Research
30.1273	27	0	1	0	13	1	0	1	1	Research
32.5585	26	0	1	0	14	1	0	1	1	Research
33.0185	25	0	1	0	15	1	0	1	1	Research
35.8439	24	0	1	0	16	1	0	1	1	Research
36.8624	23	0	1	0	17	1	0	1	1	Research
41.232	22	0	1	0	18	1	0	1	1	Research
41.6263	21	0	1	0	19	1	0	1	1	Research
41.7577	20	0	1	0	20	1	0	1	1	Research
42.0205	19	0	1	0	21	1	0	1	1	Research
42.5791	18	0	1	0	22	1	0	1	1	Research
42.8747	17	0	1	0	23	1	0	1	1	Research
44.1232	16	0	1	0	24	1	0	1	1	Research
51.8111	15	0	1	0	25	1	0	1	1	Research
52.6653	14	0	1	0	26	1	0	1	1	Research
53.4867	13	0	1	0	27	1	0	1	1	Research
53.8809	12	0	2	0	29	1	0	1	1	Research
54.5051	10	0	1	0	30	1	0	1	1	Research
55.4251	9	0	1	0	31	1	0	1	1	Research
55.6222	8	0	1	0	32	1	0	1	1	Research
55.9836	7	0	1	0	33	1	0	1	1	Research
56.8049	6	0	1	0	34	1	0	1	1	Research
65.7413	5	0	1	0	35	1	0	1	1	Research
65.8727	4	0	1	0	36	1	0	1	1	Research
66.2341	3	0	1	0	37	1	0	1	1	Research
66.4312	2	0	1	0	38	1	0	1	1	Research
77.6016	1	0	1	0	39	1	0	1	1	Research
Panel C
time	n.risk	n.event	n.censor	cum.event	cum.censor	estimate	std.error	conf.high	conf.low	strata
0	45	0	0	0	0	1	0	1	1	Control
0.0328542	45	0	1	0	1	1	0	1	1	Control
2.98973	44	0	1	0	2	1	0	1	1	Control
4.13963	43	0	1	0	3	1	0	1	1	Control
8.54209	42	1	0	1	3	0.97619	0.0240981	1	0.931155	Control
9.85626	41	1	0	2	3	0.952381	0.0345033	1	0.890105	Control
10.9076	40	1	0	3	3	0.928571	0.042796	1	0.853861	Control
15.3758	39	1	0	4	3	0.904762	0.0500626	0.998039	0.820202	Control
17.5113	38	0	1	4	4	0.904762	0.0500626	0.998039	0.820202	Control
18.0041	37	0	1	4	5	0.904762	0.0500626	0.998039	0.820202	Control
19.2854	36	0	1	4	6	0.904762	0.0500626	0.998039	0.820202	Control
19.3511	35	1	0	5	6	0.878912	0.0578498	0.984435	0.784699	Control
28.0246	34	0	1	5	7	0.878912	0.0578498	0.984435	0.784699	Control
29.4045	33	0	1	5	8	0.878912	0.0578498	0.984435	0.784699	Control
29.7002	32	0	1	5	9	0.878912	0.0578498	0.984435	0.784699	Control
29.8316	31	0	2	5	11	0.878912	0.0578498	0.984435	0.784699	Control
29.8645	29	0	1	5	12	0.878912	0.0578498	0.984435	0.784699	Control
30.193	28	0	1	5	13	0.878912	0.0578498	0.984435	0.784699	Control
31.0801	27	0	2	5	15	0.878912	0.0578498	0.984435	0.784699	Control
31.6057	25	0	1	5	16	0.878912	0.0578498	0.984435	0.784699	Control
34.9897	24	0	1	5	17	0.878912	0.0578498	0.984435	0.784699	Control
40.5749	23	0	1	5	18	0.878912	0.0578498	0.984435	0.784699	Control
40.7064	22	0	1	5	19	0.878912	0.0578498	0.984435	0.784699	Control
41.5606	21	0	1	5	20	0.878912	0.0578498	0.984435	0.784699	Control
41.6591	20	0	1	5	21	0.878912	0.0578498	0.984435	0.784699	Control
41.922	19	0	1	5	22	0.878912	0.0578498	0.984435	0.784699	Control
42.0205	18	0	1	5	23	0.878912	0.0578498	0.984435	0.784699	Control
42.0534	17	0	1	5	24	0.878912	0.0578498	0.984435	0.784699	Control
42.1191	16	0	1	5	25	0.878912	0.0578498	0.984435	0.784699	Control
42.7105	15	0	1	5	26	0.878912	0.0578498	0.984435	0.784699	Control
53.1253	14	0	1	5	27	0.878912	0.0578498	0.984435	0.784699	Control
53.5524	13	0	1	5	28	0.878912	0.0578498	0.984435	0.784699	Control
53.5852	12	0	1	5	29	0.878912	0.0578498	0.984435	0.784699	Control
53.7166	11	0	1	5	30	0.878912	0.0578498	0.984435	0.784699	Control
53.8809	10	0	1	5	31	0.878912	0.0578498	0.984435	0.784699	Control
54.4066	9	0	1	5	32	0.878912	0.0578498	0.984435	0.784699	Control
56.6078	8	0	1	5	33	0.878912	0.0578498	0.984435	0.784699	Control
56.6407	7	0	1	5	34	0.878912	0.0578498	0.984435	0.784699	Control
59.2361	6	0	1	5	35	0.878912	0.0578498	0.984435	0.784699	Control
60.8131	5	0	1	5	36	0.878912	0.0578498	0.984435	0.784699	Control
63.0801	4	0	1	5	37	0.878912	0.0578498	0.984435	0.784699	Control
66.5626	3	0	1	5	38	0.878912	0.0578498	0.984435	0.784699	Control
67.0226	2	0	1	5	39	0.878912	0.0578498	0.984435	0.784699	Control
79.1786	1	1	0	6	39	0	Inf			Control
0	39	0	0	0	0	1	0	1	1	Research
2.79261	39	0	1	0	1	1	0	1	1	Research
4.73101	38	0	1	0	2	1	0	1	1	Research
4.99384	37	0	1	0	3	1	0	1	1	Research
5.02669	36	0	1	0	4	1	0	1	1	Research
5.05955	35	0	1	0	5	1	0	1	1	Research
6.01232	34	0	1	0	6	1	0	1	1	Research
16.3614	33	0	1	0	7	1	0	1	1	Research
17.7741	32	0	1	0	8	1	0	1	1	Research
18.4969	31	0	1	0	9	1	0	1	1	Research
18.7269	30	0	1	0	10	1	0	1	1	Research
18.7598	29	0	1	0	11	1	0	1	1	Research
20.9938	28	1	0	1	11	0.964286	0.0363696	1	0.897941	Research
28.7146	27	0	1	1	12	0.964286	0.0363696	1	0.897941	Research
28.9117	26	0	1	1	13	0.964286	0.0363696	1	0.897941	Research
29.3717	25	0	1	1	14	0.964286	0.0363696	1	0.897941	Research
29.4374	24	0	1	1	15	0.964286	0.0363696	1	0.897941	Research
29.8645	23	0	1	1	16	0.964286	0.0363696	1	0.897941	Research
30.1273	22	0	1	1	17	0.964286	0.0363696	1	0.897941	Research
40.7392	21	0	1	1	18	0.964286	0.0363696	1	0.897941	Research
41.232	20	0	1	1	19	0.964286	0.0363696	1	0.897941	Research
41.6263	19	0	1	1	20	0.964286	0.0363696	1	0.897941	Research
41.7577	18	0	1	1	21	0.964286	0.0363696	1	0.897941	Research
42.0205	17	0	1	1	22	0.964286	0.0363696	1	0.897941	Research
42.5791	16	0	2	1	24	0.964286	0.0363696	1	0.897941	Research
42.8747	14	0	1	1	25	0.964286	0.0363696	1	0.897941	Research
53.4867	13	0	1	1	26	0.964286	0.0363696	1	0.897941	Research
53.8809	12	0	2	1	28	0.964286	0.0363696	1	0.897941	Research
54.5051	10	0	1	1	29	0.964286	0.0363696	1	0.897941	Research
55.4251	9	0	1	1	30	0.964286	0.0363696	1	0.897941	Research
55.6222	8	0	1	1	31	0.964286	0.0363696	1	0.897941	Research
55.9836	7	0	1	1	32	0.964286	0.0363696	1	0.897941	Research
56.8049	6	0	1	1	33	0.964286	0.0363696	1	0.897941	Research
65.7413	5	0	1	1	34	0.964286	0.0363696	1	0.897941	Research
65.8727	4	0	1	1	35	0.964286	0.0363696	1	0.897941	Research
66.2341	3	0	1	1	36	0.964286	0.0363696	1	0.897941	Research
66.4312	2	0	1	1	37	0.964286	0.0363696	1	0.897941	Research
77.6016	1	0	1	1	38	0.964286	0.0363696	1	0.897941	Research
Panel D
time	n.risk	n.event	n.censor	cum.event	cum.censor	estimate	std.error	conf.high	conf.low	strata
0	45	0	0	0	0	1	0	1	1	Control
0.0328542	45	0	1	0	1	1	0	1	1	Control
2.98973	44	0	1	0	2	1	0	1	1	Control
4.13963	43	0	1	0	3	1	0	1	1	Control
10.9076	42	1	0	1	3	0.97619	0.0240981	1	0.931155	Control
12.6817	41	1	0	2	3	0.952381	0.0345033	1	0.890105	Control
14.3901	40	1	0	3	3	0.928571	0.042796	1	0.853861	Control
17.5113	39	0	1	3	4	0.928571	0.042796	1	0.853861	Control
18.0041	38	0	1	3	5	0.928571	0.042796	1	0.853861	Control
19.2854	37	1	1	4	6	0.903475	0.0508159	0.998092	0.817827	Control
21.1253	35	1	0	5	6	0.877661	0.0585029	0.984294	0.782581	Control
28.0246	34	0	1	5	7	0.877661	0.0585029	0.984294	0.782581	Control
29.4045	33	0	1	5	8	0.877661	0.0585029	0.984294	0.782581	Control
29.7002	32	0	1	5	9	0.877661	0.0585029	0.984294	0.782581	Control
29.8316	31	0	2	5	11	0.877661	0.0585029	0.984294	0.782581	Control
29.8645	29	0	1	5	12	0.877661	0.0585029	0.984294	0.782581	Control
30.193	28	0	1	5	13	0.877661	0.0585029	0.984294	0.782581	Control
31.0801	27	0	2	5	15	0.877661	0.0585029	0.984294	0.782581	Control
31.6057	25	0	1	5	16	0.877661	0.0585029	0.984294	0.782581	Control
34.9897	24	0	1	5	17	0.877661	0.0585029	0.984294	0.782581	Control
40.5749	23	0	1	5	18	0.877661	0.0585029	0.984294	0.782581	Control
40.7064	22	0	1	5	19	0.877661	0.0585029	0.984294	0.782581	Control
41.5606	21	0	1	5	20	0.877661	0.0585029	0.984294	0.782581	Control
41.6591	20	0	1	5	21	0.877661	0.0585029	0.984294	0.782581	Control
41.922	19	0	1	5	22	0.877661	0.0585029	0.984294	0.782581	Control
42.0205	18	0	1	5	23	0.877661	0.0585029	0.984294	0.782581	Control
42.0534	17	0	1	5	24	0.877661	0.0585029	0.984294	0.782581	Control
42.1191	16	0	1	5	25	0.877661	0.0585029	0.984294	0.782581	Control
42.7105	15	0	1	5	26	0.877661	0.0585029	0.984294	0.782581	Control
53.1253	14	0	1	5	27	0.877661	0.0585029	0.984294	0.782581	Control
53.5524	13	0	1	5	28	0.877661	0.0585029	0.984294	0.782581	Control
53.5852	12	0	1	5	29	0.877661	0.0585029	0.984294	0.782581	Control
53.7166	11	0	1	5	30	0.877661	0.0585029	0.984294	0.782581	Control
53.8809	10	0	1	5	31	0.877661	0.0585029	0.984294	0.782581	Control
54.4066	9	0	1	5	32	0.877661	0.0585029	0.984294	0.782581	Control
56.6078	8	0	1	5	33	0.877661	0.0585029	0.984294	0.782581	Control
56.6407	7	0	1	5	34	0.877661	0.0585029	0.984294	0.782581	Control
59.2361	6	0	1	5	35	0.877661	0.0585029	0.984294	0.782581	Control
60.8131	5	0	1	5	36	0.877661	0.0585029	0.984294	0.782581	Control
63.0801	4	0	1	5	37	0.877661	0.0585029	0.984294	0.782581	Control
66.5626	3	0	1	5	38	0.877661	0.0585029	0.984294	0.782581	Control
67.0226	2	0	1	5	39	0.877661	0.0585029	0.984294	0.782581	Control
82.8255	1	1	0	6	39	0	Inf			Control
0	39	0	0	0	0	1	0	1	1	Research
2.79261	39	0	1	0	1	1	0	1	1	Research
4.73101	38	0	1	0	2	1	0	1	1	Research
4.99384	37	0	1	0	3	1	0	1	1	Research
5.02669	36	0	1	0	4	1	0	1	1	Research
5.05955	35	0	1	0	5	1	0	1	1	Research
6.01232	34	0	1	0	6	1	0	1	1	Research
16.3614	33	0	1	0	7	1	0	1	1	Research
17.7741	32	0	1	0	8	1	0	1	1	Research
18.4969	31	0	1	0	9	1	0	1	1	Research
18.7269	30	0	1	0	10	1	0	1	1	Research
18.7598	29	0	1	0	11	1	0	1	1	Research
20.9938	28	1	0	1	11	0.964286	0.0363696	1	0.897941	Research
28.7146	27	0	1	1	12	0.964286	0.0363696	1	0.897941	Research
28.9117	26	0	1	1	13	0.964286	0.0363696	1	0.897941	Research
29.3717	25	0	1	1	14	0.964286	0.0363696	1	0.897941	Research
29.4374	24	0	1	1	15	0.964286	0.0363696	1	0.897941	Research
29.8645	23	0	1	1	16	0.964286	0.0363696	1	0.897941	Research
30.1273	22	0	1	1	17	0.964286	0.0363696	1	0.897941	Research
40.7392	21	0	1	1	18	0.964286	0.0363696	1	0.897941	Research
41.232	20	0	1	1	19	0.964286	0.0363696	1	0.897941	Research
41.6263	19	0	1	1	20	0.964286	0.0363696	1	0.897941	Research
41.7577	18	0	1	1	21	0.964286	0.0363696	1	0.897941	Research
42.0205	17	0	1	1	22	0.964286	0.0363696	1	0.897941	Research
42.5791	16	0	2	1	24	0.964286	0.0363696	1	0.897941	Research
42.8747	14	0	1	1	25	0.964286	0.0363696	1	0.897941	Research
53.4867	13	0	1	1	26	0.964286	0.0363696	1	0.897941	Research
53.8809	12	0	2	1	28	0.964286	0.0363696	1	0.897941	Research
54.5051	10	0	1	1	29	0.964286	0.0363696	1	0.897941	Research
55.4251	9	0	1	1	30	0.964286	0.0363696	1	0.897941	Research
55.6222	8	0	1	1	31	0.964286	0.0363696	1	0.897941	Research
55.9836	7	0	1	1	32	0.964286	0.0363696	1	0.897941	Research
56.8049	6	0	1	1	33	0.964286	0.0363696	1	0.897941	Research
65.7413	5	0	1	1	34	0.964286	0.0363696	1	0.897941	Research
65.8727	4	0	1	1	35	0.964286	0.0363696	1	0.897941	Research
66.2341	3	0	1	1	36	0.964286	0.0363696	1	0.897941	Research
66.4312	2	0	1	1	37	0.964286	0.0363696	1	0.897941	Research
77.6016	1	0	1	1	38	0.964286	0.0363696	1	0.897941	Research
Panel E
time	n.risk	n.event	n.censor	cum.event	cum.censor	estimate	std.error	conf.high	conf.low	strata
0	45	0	0	0	0	1	0	1	1	Control
0.0328542	45	0	1	0	1	1	0	1	1	Control
2.98973	44	0	1	0	2	1	0	1	1	Control
4.13963	43	0	1	0	3	1	0	1	1	Control
10.9076	42	1	0	1	3	0.97619	0.0240981	1	0.931155	Control
12.6817	41	1	0	2	3	0.952381	0.0345033	1	0.890105	Control
14.3901	40	1	0	3	3	0.928571	0.042796	1	0.853861	Control
17.5113	39	0	1	3	4	0.928571	0.042796	1	0.853861	Control
18.0041	38	0	1	3	5	0.928571	0.042796	1	0.853861	Control
19.2854	37	1	1	4	6	0.903475	0.0508159	0.998092	0.817827	Control
21.1253	35	1	0	5	6	0.877661	0.0585029	0.984294	0.782581	Control
28.0246	34	0	1	5	7	0.877661	0.0585029	0.984294	0.782581	Control
29.4045	33	0	1	5	8	0.877661	0.0585029	0.984294	0.782581	Control
29.7002	32	0	1	5	9	0.877661	0.0585029	0.984294	0.782581	Control
29.8316	31	0	2	5	11	0.877661	0.0585029	0.984294	0.782581	Control
29.8645	29	0	1	5	12	0.877661	0.0585029	0.984294	0.782581	Control
30.193	28	0	1	5	13	0.877661	0.0585029	0.984294	0.782581	Control
31.0801	27	0	2	5	15	0.877661	0.0585029	0.984294	0.782581	Control
31.6057	25	0	1	5	16	0.877661	0.0585029	0.984294	0.782581	Control
34.9897	24	0	1	5	17	0.877661	0.0585029	0.984294	0.782581	Control
40.5749	23	0	1	5	18	0.877661	0.0585029	0.984294	0.782581	Control
40.7064	22	0	1	5	19	0.877661	0.0585029	0.984294	0.782581	Control
41.5606	21	0	1	5	20	0.877661	0.0585029	0.984294	0.782581	Control
41.6591	20	0	1	5	21	0.877661	0.0585029	0.984294	0.782581	Control
41.922	19	0	1	5	22	0.877661	0.0585029	0.984294	0.782581	Control
42.0205	18	0	1	5	23	0.877661	0.0585029	0.984294	0.782581	Control
42.0534	17	0	1	5	24	0.877661	0.0585029	0.984294	0.782581	Control
42.1191	16	0	1	5	25	0.877661	0.0585029	0.984294	0.782581	Control
42.7105	15	0	1	5	26	0.877661	0.0585029	0.984294	0.782581	Control
53.1253	14	0	1	5	27	0.877661	0.0585029	0.984294	0.782581	Control
53.5524	13	0	1	5	28	0.877661	0.0585029	0.984294	0.782581	Control
53.5852	12	0	1	5	29	0.877661	0.0585029	0.984294	0.782581	Control
53.7166	11	0	1	5	30	0.877661	0.0585029	0.984294	0.782581	Control
53.8809	10	0	1	5	31	0.877661	0.0585029	0.984294	0.782581	Control
54.4066	9	0	1	5	32	0.877661	0.0585029	0.984294	0.782581	Control
56.6078	8	0	1	5	33	0.877661	0.0585029	0.984294	0.782581	Control
56.6407	7	0	1	5	34	0.877661	0.0585029	0.984294	0.782581	Control
59.2361	6	0	1	5	35	0.877661	0.0585029	0.984294	0.782581	Control
60.8131	5	0	1	5	36	0.877661	0.0585029	0.984294	0.782581	Control
63.0801	4	0	1	5	37	0.877661	0.0585029	0.984294	0.782581	Control
66.5626	3	0	1	5	38	0.877661	0.0585029	0.984294	0.782581	Control
67.0226	2	0	1	5	39	0.877661	0.0585029	0.984294	0.782581	Control
82.8255	1	1	0	6	39	0	Inf			Control
0	39	0	0	0	0	1	0	1	1	Research
2.79261	39	0	1	0	1	1	0	1	1	Research
4.73101	38	0	1	0	2	1	0	1	1	Research
4.99384	37	0	1	0	3	1	0	1	1	Research
5.02669	36	0	1	0	4	1	0	1	1	Research
5.05955	35	0	1	0	5	1	0	1	1	Research
6.01232	34	0	1	0	6	1	0	1	1	Research
16.3614	33	0	1	0	7	1	0	1	1	Research
17.7741	32	0	1	0	8	1	0	1	1	Research
18.4969	31	0	1	0	9	1	0	1	1	Research
18.7269	30	0	1	0	10	1	0	1	1	Research
18.7598	29	0	1	0	11	1	0	1	1	Research
20.9938	28	1	0	1	11	0.964286	0.0363696	1	0.897941	Research
28.7146	27	0	1	1	12	0.964286	0.0363696	1	0.897941	Research
28.9117	26	0	1	1	13	0.964286	0.0363696	1	0.897941	Research
29.3717	25	0	1	1	14	0.964286	0.0363696	1	0.897941	Research
29.4374	24	0	1	1	15	0.964286	0.0363696	1	0.897941	Research
29.8645	23	0	1	1	16	0.964286	0.0363696	1	0.897941	Research
30.1273	22	0	1	1	17	0.964286	0.0363696	1	0.897941	Research
40.7392	21	0	1	1	18	0.964286	0.0363696	1	0.897941	Research
41.232	20	0	1	1	19	0.964286	0.0363696	1	0.897941	Research
41.6263	19	0	1	1	20	0.964286	0.0363696	1	0.897941	Research
41.7577	18	0	1	1	21	0.964286	0.0363696	1	0.897941	Research
42.0205	17	0	1	1	22	0.964286	0.0363696	1	0.897941	Research
42.5791	16	0	2	1	24	0.964286	0.0363696	1	0.897941	Research
42.8747	14	0	1	1	25	0.964286	0.0363696	1	0.897941	Research
53.4867	13	0	1	1	26	0.964286	0.0363696	1	0.897941	Research
53.8809	12	0	2	1	28	0.964286	0.0363696	1	0.897941	Research
54.5051	10	0	1	1	29	0.964286	0.0363696	1	0.897941	Research
55.4251	9	0	1	1	30	0.964286	0.0363696	1	0.897941	Research
55.6222	8	0	1	1	31	0.964286	0.0363696	1	0.897941	Research
55.9836	7	0	1	1	32	0.964286	0.0363696	1	0.897941	Research
56.8049	6	0	1	1	33	0.964286	0.0363696	1	0.897941	Research
65.7413	5	0	1	1	34	0.964286	0.0363696	1	0.897941	Research
65.8727	4	0	1	1	35	0.964286	0.0363696	1	0.897941	Research
66.2341	3	0	1	1	36	0.964286	0.0363696	1	0.897941	Research
66.4312	2	0	1	1	37	0.964286	0.0363696	1	0.897941	Research
77.6016	1	0	1	1	38	0.964286	0.0363696	1	0.897941	Research
Panel F
time	n.risk	n.event	n.censor	cum.event	cum.censor	estimate	std.error	conf.high	conf.low	strata
0	27	0	0	0	0	1	0	1	1	non-pCR
2.79261	27	0	1	0	1	1	0	1	1	non-pCR
5.02669	26	0	1	0	2	1	0	1	1	non-pCR
9.85626	25	1	0	1	2	0.96	0.0408248	1	0.886178	non-pCR
17.5113	24	0	1	1	3	0.96	0.0408248	1	0.886178	non-pCR
18.0041	23	0	1	1	4	0.96	0.0408248	1	0.886178	non-pCR
18.4969	22	0	1	1	5	0.96	0.0408248	1	0.886178	non-pCR
19.3511	21	1	0	2	5	0.914286	0.0636209	1	0.807101	non-pCR
20.9938	20	1	0	3	5	0.868571	0.0817264	1	0.740014	non-pCR
28.7146	19	0	1	3	6	0.868571	0.0817264	1	0.740014	non-pCR
29.3717	18	0	1	3	7	0.868571	0.0817264	1	0.740014	non-pCR
29.8316	17	0	1	3	8	0.868571	0.0817264	1	0.740014	non-pCR
29.8645	16	0	1	3	9	0.868571	0.0817264	1	0.740014	non-pCR
40.7064	15	0	1	3	10	0.868571	0.0817264	1	0.740014	non-pCR
40.7392	14	0	1	3	11	0.868571	0.0817264	1	0.740014	non-pCR
41.5606	13	0	1	3	12	0.868571	0.0817264	1	0.740014	non-pCR
41.6263	12	0	1	3	13	0.868571	0.0817264	1	0.740014	non-pCR
41.922	11	0	1	3	14	0.868571	0.0817264	1	0.740014	non-pCR
42.5791	10	0	1	3	15	0.868571	0.0817264	1	0.740014	non-pCR
42.7105	9	0	1	3	16	0.868571	0.0817264	1	0.740014	non-pCR
55.6222	8	0	1	3	17	0.868571	0.0817264	1	0.740014	non-pCR
56.6407	7	0	1	3	18	0.868571	0.0817264	1	0.740014	non-pCR
56.8049	6	0	1	3	19	0.868571	0.0817264	1	0.740014	non-pCR
60.8131	5	0	1	3	20	0.868571	0.0817264	1	0.740014	non-pCR
65.7413	4	0	1	3	21	0.868571	0.0817264	1	0.740014	non-pCR
66.4312	3	0	1	3	22	0.868571	0.0817264	1	0.740014	non-pCR
67.0226	2	0	1	3	23	0.868571	0.0817264	1	0.740014	non-pCR
79.1786	1	1	0	4	23	0	Inf			non-pCR
0	55	0	0	0	0	1	0	1	1	pCR
2.98973	55	0	1	0	1	1	0	1	1	pCR
4.13963	54	0	1	0	2	1	0	1	1	pCR
4.73101	53	0	1	0	3	1	0	1	1	pCR
4.99384	52	0	1	0	4	1	0	1	1	pCR
5.05955	51	0	1	0	5	1	0	1	1	pCR
6.01232	50	0	1	0	6	1	0	1	1	pCR
8.54209	49	1	0	1	6	0.979592	0.0206197	1	0.940792	pCR
12.6817	48	1	0	2	6	0.959184	0.0294692	1	0.905352	pCR
16.3614	47	0	1	2	7	0.959184	0.0294692	1	0.905352	pCR
17.7741	46	0	1	2	8	0.959184	0.0294692	1	0.905352	pCR
18.7269	45	0	1	2	9	0.959184	0.0294692	1	0.905352	pCR
18.7598	44	0	1	2	10	0.959184	0.0294692	1	0.905352	pCR
19.2854	43	0	1	2	11	0.959184	0.0294692	1	0.905352	pCR
28.0246	42	0	1	2	12	0.959184	0.0294692	1	0.905352	pCR
28.9117	41	0	1	2	13	0.959184	0.0294692	1	0.905352	pCR
29.4045	40	0	1	2	14	0.959184	0.0294692	1	0.905352	pCR
29.4374	39	0	1	2	15	0.959184	0.0294692	1	0.905352	pCR
29.7002	38	0	1	2	16	0.959184	0.0294692	1	0.905352	pCR
29.8316	37	0	1	2	17	0.959184	0.0294692	1	0.905352	pCR
29.8645	36	0	1	2	18	0.959184	0.0294692	1	0.905352	pCR
30.1273	35	0	1	2	19	0.959184	0.0294692	1	0.905352	pCR
30.193	34	0	1	2	20	0.959184	0.0294692	1	0.905352	pCR
31.0801	33	0	2	2	22	0.959184	0.0294692	1	0.905352	pCR
31.6057	31	0	1	2	23	0.959184	0.0294692	1	0.905352	pCR
34.9897	30	0	1	2	24	0.959184	0.0294692	1	0.905352	pCR
40.5749	29	0	1	2	25	0.959184	0.0294692	1	0.905352	pCR
41.232	28	0	1	2	26	0.959184	0.0294692	1	0.905352	pCR
41.6591	27	0	1	2	27	0.959184	0.0294692	1	0.905352	pCR
41.7577	26	0	1	2	28	0.959184	0.0294692	1	0.905352	pCR
42.0205	25	0	2	2	30	0.959184	0.0294692	1	0.905352	pCR
42.0534	23	0	1	2	31	0.959184	0.0294692	1	0.905352	pCR
42.1191	22	0	1	2	32	0.959184	0.0294692	1	0.905352	pCR
42.5791	21	0	1	2	33	0.959184	0.0294692	1	0.905352	pCR
42.8747	20	0	1	2	34	0.959184	0.0294692	1	0.905352	pCR
53.1253	19	0	1	2	35	0.959184	0.0294692	1	0.905352	pCR
53.4867	18	0	1	2	36	0.959184	0.0294692	1	0.905352	pCR
53.5524	17	0	1	2	37	0.959184	0.0294692	1	0.905352	pCR
53.5852	16	0	1	2	38	0.959184	0.0294692	1	0.905352	pCR
53.7166	15	0	1	2	39	0.959184	0.0294692	1	0.905352	pCR
53.8809	14	0	3	2	42	0.959184	0.0294692	1	0.905352	pCR
54.4066	11	0	1	2	43	0.959184	0.0294692	1	0.905352	pCR
54.5051	10	0	1	2	44	0.959184	0.0294692	1	0.905352	pCR
55.4251	9	0	1	2	45	0.959184	0.0294692	1	0.905352	pCR
55.9836	8	0	1	2	46	0.959184	0.0294692	1	0.905352	pCR
56.6078	7	0	1	2	47	0.959184	0.0294692	1	0.905352	pCR
59.2361	6	0	1	2	48	0.959184	0.0294692	1	0.905352	pCR
63.0801	5	0	1	2	49	0.959184	0.0294692	1	0.905352	pCR
65.8727	4	0	1	2	50	0.959184	0.0294692	1	0.905352	pCR
66.2341	3	0	1	2	51	0.959184	0.0294692	1	0.905352	pCR
66.5626	2	0	1	2	52	0.959184	0.0294692	1	0.905352	pCR
77.6016	1	0	1	2	53	0.959184	0.0294692	1	0.905352	pCR
