# Supplementary material for: Neoadjuvant PARP inhibitor scheduling in BRCA1 and BRCA2 related breast cancer: PARTNER, a randomized phase II/III trial
Source: Nat Commun. 2025 May 13;16:4269. doi: 10.1038/s41467-025-59151-0 (PMC12075821; doi:10.1038/s41467-025-59151-0)
Supplement: Supplementary file 4 — Source Data [file 41467_2025_59151_MOESM4_ESM.zip › Source Data/Supplementary Figure 5__Source Data.xlsx]

## Sheet: Supplementary Figure 5
Panel A
rx	visit	emmean	SE	df	lower.CL	upper.CL	t.ratio	p.value
Control	3 Month	-8.92255	2.70669	212	-14.258	-3.58707	-3.29648	0.00114778
Research (gap-scheduled)	3 Month	-14.579	3.21657	212	-20.9196	-8.23845	-4.53247	9.73841e-06
Control	4 Month	-4.28645	2.66194	212	-9.53372	0.960817	-1.61027	0.108827
Research (gap-scheduled)	4 Month	-8.36303	3.42093	212	-15.1064	-1.61963	-2.44466	0.0153152
Control	6 Month	-2.03069	2.98788	212	-7.92046	3.85908	-0.679642	0.497473
Research (gap-scheduled)	6 Month	-7.53521	3.21738	212	-13.8774	-1.19304	-2.34203	0.0201066
Control	1 Year	-3.36314	3.2158	212	-9.70218	2.9759	-1.04582	0.296836
Research (gap-scheduled)	1 Year	-3.98341	3.40144	212	-10.6884	2.72157	-1.17109	0.242875
Control	2 Year	3.38173	2.35568	212	-1.26184	8.02529	1.43556	0.152601
Research (gap-scheduled)	2 Year	-1.65603	2.52594	212	-6.63521	3.32315	-0.655609	0.512786
Panel B
rx	visit	emmean	SE	df	lower.CL	upper.CL	t.ratio	p.value
Control	3 Month	-8.25351	2.44173	237	-13.0638	-3.44324	-3.38019	0.000846973
Research (gap-scheduled)	3 Month	-9.10906	2.8602	237	-14.7437	-3.47441	-3.18477	0.00164307
Control	4 Month	-3.68159	2.43098	237	-8.47067	1.1075	-1.51445	0.131245
Research (gap-scheduled)	4 Month	-6.80584	2.71289	237	-12.1503	-1.46138	-2.5087	0.0127865
Control	6 Month	1.46853	2.53382	237	-3.52316	6.46022	0.579572	0.562754
Research (gap-scheduled)	6 Month	-3.18837	2.70216	237	-8.51168	2.13494	-1.17994	0.239208
Control	1 Year	4.71833	3.2921	237	-1.7672	11.2038	1.43323	0.153111
Research (gap-scheduled)	1 Year	0.787226	3.46481	237	-6.03853	7.61299	0.227206	0.820459
Control	2 Year	9.56881	2.74684	237	4.15746	14.9802	3.48357	0.00058916
Research (gap-scheduled)	2 Year	0.791029	2.9124	237	-4.94647	6.52853	0.271607	0.786161
Panel C
rx	visit	emmean	label
Control	4 Month	-1.73478	Physical Well-Being
Research (gap-scheduled)	4 Month	-2.31829	Physical Well-Being
Control	6 Month	-0.496058	Physical Well-Being
Research (gap-scheduled)	6 Month	-1.95425	Physical Well-Being
Control	4 Month	-1.69251	Social/Family Well-Being
Research (gap-scheduled)	4 Month	-1.8259	Social/Family Well-Being
Control	6 Month	-1.19009	Social/Family Well-Being
Research (gap-scheduled)	6 Month	-1.52896	Social/Family Well-Being
Control	4 Month	1.72849	Emotional Well-Being
Research (gap-scheduled)	4 Month	2.00222	Emotional Well-Being
Control	6 Month	3.56724	Emotional Well-Being
Research (gap-scheduled)	6 Month	3.19267	Emotional Well-Being
Control	4 Month	-1.51956	Functional Well-Being
Research (gap-scheduled)	4 Month	-4.03943	Functional Well-Being
Control	6 Month	-0.223391	Functional Well-Being
Research (gap-scheduled)	6 Month	-1.54922	Functional Well-Being
Control	4 Month	0.00445375	Breast Cancer subscale
Research (gap-scheduled)	4 Month	-0.749803	Breast Cancer subscale
Control	6 Month	0.322566	Breast Cancer subscale
Research (gap-scheduled)	6 Month	-1.39198	Breast Cancer subscale
Control	4 Month	-3.56155	FACT-B Trial Outcome Index
Research (gap-scheduled)	4 Month	-7.12038	FACT-B Trial Outcome Index
Control	6 Month	-0.738321	FACT-B Trial Outcome Index
Research (gap-scheduled)	6 Month	-5.10582	FACT-B Trial Outcome Index
Control	4 Month	-3.33483	FACT-G total score
Research (gap-scheduled)	4 Month	-6.00107	FACT-G total score
Control	6 Month	1.35119	FACT-G total score
Research (gap-scheduled)	6 Month	-1.76965	FACT-G total score
