# Supplementary material for: Neoadjuvant PARP inhibitor scheduling in BRCA1 and BRCA2 related breast cancer: PARTNER, a randomized phase II/III trial
Source: Nat Commun. 2025 May 13;16:4269. doi: 10.1038/s41467-025-59151-0 (PMC12075821; doi:10.1038/s41467-025-59151-0)
Supplement: Supplementary file 4 — Source Data [file 41467_2025_59151_MOESM4_ESM.zip › Source Data/Supplementary Figure 6_Source Data.xlsx]

## Sheet: Supp Fig 6_raw data
	Ext Fig 6D

## Sheet: Supp Figure 6_source data
	Extend Figure 6b			Extend Figure 6b			Extend Figure 6b
	Repeat 1			Repeat 2			Repeat 3
		EdU intensity (arbitrary units)			EdU intensity (arbitrary units)			EdU intensity (arbitrary units)
	DMSO	2604.25		DMSO	3191.33		DMSO	3619.3
	olaparib	1620.89		olaparib	3906.36		olaparib	2683.82
	carboplatin	1038.6		carboplatin	1192.7		carboplatin	1021.1
	concurrent	1037.96		concurrent	1125.54		concurrent	1041.37
	carboplatin first	1032.56		carboplatin first	1159.11		carboplatin first	1008.88
	olaparib first	913.115		olaparib first	1696.31		olaparib first	1236.52
